# Supplementary material for: Genome wide search to identify reference genes candidates for gene expression analysis in Gossypium hirsutum
Source: BMC Plant Biol. 2019 Sep 14;19:405. doi: 10.1186/s12870-019-1988-3 (PMC6744693; doi:10.1186/s12870-019-1988-3)
Supplement: Supplementary file 3 — List of Genes selected in the study. The list of genes in cluster 2 (sheet 1) and cluster 1(sheet 2) top 100 Genes in the selected cluster 1, sorted in ascending order based on the calculated Euclidean distance (sheet 3) and the selected 10 (sheet 4) genes are listed. (XLSX 1375 kb) [file 12870_2019_1988_MOESM3_ESM.xlsx]

## Sheet: Cluster-2
Gene_ID	Gene_symbol	Description	Median_FPKM	CV	normalized_MAD	(1-shapiro p)	cluster
Gohir.D07G022400	PYL2	Abscisic acid receptor PYL2	1.02839	1.42528	0.715266	1	2
Gohir.D05G249000	At3g27950	GDSL esterase/lipase At3g27950	1.81577	1.39985	0.717948	1	2
Gohir.D12G235600	CRF2	Ethylene-responsive transcription factor CRF2	2.41976	1.45452	0.720278	1	2
Gohir.A11G002100	MSMEG_0220	Monoacylglycerol lipase	1.13262	1.40627	0.723566	1	2
Gohir.A10G011300	RBCX1	Chaperonin-like RBCX protein 1, chloroplastic	2.4494	1.39097	0.717787	0.999999	2
Gohir.A11G099100	At2g46620	AAA-ATPase At2g46620	1.43879	1.3942	0.724147	1	2
Gohir.A05G062600	GDU3	Protein GLUTAMINE DUMPER 3	1.77413	1.39841	0.725222	1	2
Gohir.D04G008300	IQD1	Protein IQ-DOMAIN 1	1.14982	1.47137	0.718446	1	2
Gohir.D10G204700	CAT7	Cationic amino acid transporter 7, chloroplastic	0.880255	1.39187	0.711641	1	2
Gohir.A07G140100	HIPP39	Heavy metal-associated isoprenylated plant protein 39	1.02088	1.37656	0.716147	1	2
Gohir.D04G032000	ABCG5	ABC transporter G family member 5	1.11851	1.41775	0.708658	1	2
Gohir.D10G141000	PDCB3	PLASMODESMATA CALLOSE-BINDING PROTEIN 3	1.1134	1.4767	0.723329	1	2
Gohir.D01G199200	PXC1	Leucine-rich repeat receptor-like protein kinase PXC1	2.60956	1.38507	0.726613	1	2
Gohir.D10G179100	EDR1	Serine/threonine-protein kinase EDR1	1.75905	1.37342	0.713211	1	2
Gohir.D05G206500	HEC1	Transcription factor HEC1	0.856857	1.48716	0.720499	1	2
Gohir.A01G080500	GGR	Heterodimeric geranylgeranyl pyrophosphate synthase small subunit, chloroplastic	2.47424	1.37344	0.725657	1	2
Gohir.A01G201100	PUB23	E3 ubiquitin-protein ligase PUB23	2.12555	1.46217	0.708142	1	2
Gohir.A08G245600	ABI2	Protein phosphatase 2C 77	1.36338	1.36275	0.71508	1	2
Gohir.D12G059000	At1g75040	Pathogenesis-related protein 5	1.98742	1.36048	0.719943	1	2
Gohir.A03G208700	CHIA1	Endochitinase 1	2.25261	1.42535	0.73172	1	2
Gohir.D05G139600	BRXL2	Protein Brevis radix-like 2	1.39806	1.35796	0.72092	1	2
Gohir.A13G063300	AGAL2	Alpha-galactosidase 2	1.34217	1.41788	0.731958	1	2
Gohir.D08G170300	COPZ2	Coatomer subunit zeta-2	1.3522	1.46968	0.707972	1	2
Gohir.D09G084800	PWP2	Periodic tryptophan protein 2 homolog	2.22749	1.44367	0.731845	1	2
Gohir.D10G223100	UFC	Protein UPSTREAM OF FLC	1.08422	1.47777	0.729718	1	2
Gohir.D01G129300	AHL1	AT-hook motif nuclear-localized protein 1	0.872086	1.46046	0.704474	1	2
Gohir.D13G015500	LBD21	LOB domain-containing protein 21	2.03155	1.3727	0.706539	1	2
Gohir.A04G098700	ATJ16	Chaperone protein dnaJ 16	1.50089	1.34689	0.714324	1	2
Gohir.A03G183600	LBD38	LOB domain-containing protein 38	1.2246	1.44969	0.703073	1	2
Gohir.D03G143900	SCT	Spermidine coumaroyl-CoA acyltransferase	1.25189	1.35385	0.726741	1	2
Gohir.A09G187500	ATL18	RING-H2 finger protein ATL18	1.15375	1.45114	0.733973	1	2
Gohir.D07G161900	PED1	3-ketoacyl-CoA thiolase 2, peroxisomal	1.37036	1.46101	0.703467	1	2
Gohir.A11G278100	grpE	Protein GrpE	2.6588	1.49963	0.726606	1	2
Gohir.A12G193100	BHLH137	Transcription factor bHLH137	1.71429	1.40992	0.734964	1	2
Gohir.A05G313400	CRK2	Cysteine-rich receptor-like protein kinase 2	1.55028	1.38965	0.703043	1	2
Gohir.D02G003400	WRKY70	Probable WRKY transcription factor 70	2.60166	1.38139	0.733104	1	2
Gohir.D05G261500	RBOHD	Respiratory burst oxidase homolog protein D	2.14655	1.34071	0.713296	1	2
Gohir.A08G177600	PLDBETA1	Phospholipase D beta 1	0.853795	1.4437	0.701457	1	2
Gohir.A05G199200	AATL1	Lysine histidine transporter-like 8	1.70367	1.33624	0.71563	1	2
Gohir.D07G238000	At5g13200	GEM-like protein 5	1.24817	1.42949	0.736171	1	2
Gohir.D10G212100	AVT1C	Amino acid transporter AVT1C	1.41124	1.51096	0.725055	1	2
Gohir.D10G249000	At5g05600	Probable 2-oxoglutarate-dependent dioxygenase At5g05600	1.14782	1.36317	0.704627	1	2
Gohir.1Z083100	AHL17	AT-hook motif nuclear-localized protein 17	0.950515	1.3324	0.714214	1	2
Gohir.D11G114800	MCM7	DNA replication licensing factor MCM7	1.02931	1.34035	0.709461	1	2
Gohir.D11G082800	CYCU2-1	Cyclin-U2-1	0.866872	1.34477	0.729113	1	2
Gohir.D06G018900	ERF008	Ethylene-responsive transcription factor ERF008	2.67246	1.40937	0.699222	1	2
Gohir.D06G165300	AVT6C	Amino acid transporter AVT6C	1.21875	1.3254	0.717653	1	2
Gohir.A05G061300	YML018C	Uncharacterized vacuolar membrane protein YML018C	1.02891	1.4519	0.73727	1	2
Gohir.D05G262400	GATL1	Probable galacturonosyltransferase-like 1	1.2477	1.44836	0.737477	1	2
Gohir.D03G056400	BGAL1	Beta-galactosidase 1	0.870578	1.34347	0.707011	1	2
Gohir.A09G213100	EP3	Endochitinase EP3	1.37581	1.46591	0.700445	1	2
Gohir.A02G009700	IQD14	Protein IQ-DOMAIN 14	1.59879	1.52716	0.719606	1	2
Gohir.A04G073800	LOG3	Cytokinin riboside 5'-monophosphate phosphoribohydrolase LOG3	1.83373	1.34295	0.706034	1	2
Gohir.A04G106500	MYB4	Transcription factor MYB4	1.32122	1.32326	0.72241	0.999997	2
Gohir.D04G015600	NQR	NADPH:quinone oxidoreductase	1.00257	1.33733	0.707523	1	2
Gohir.D10G042200	VQ10	VQ motif-containing protein 10	1.35805	1.48668	0.701465	1	2
Gohir.D11G052900	EPFL2	EPIDERMAL PATTERNING FACTOR-like protein 2	1.01199	1.51453	0.707156	1	2
Gohir.D11G081000	HAT3	Homeobox-leucine zipper protein HAT3	0.938861	1.4045	0.738993	1	2
Gohir.D05G140200	dnaJ	Chaperone protein DnaJ	1.29072	1.32316	0.711987	1	2
Gohir.A12G234600	AGP20	Arabinogalactan peptide 20	1.4529	1.43624	0.739363	1	2
Gohir.A10G226200	ROPGEF5	Rop guanine nucleotide exchange factor 5	1.63076	1.53086	0.714193	1	2
Gohir.A05G393000	PKS4	Protein PHYTOCHROME KINASE SUBSTRATE 4	0.867613	1.38163	0.737824	1	2
Gohir.D05G264300	WRKY7	Probable WRKY transcription factor 7	0.967715	1.39681	0.697602	1	2
Gohir.A08G131600	CYP86A8	Cytochrome P450 86A8	0.872207	1.34529	0.7034	1	2
Gohir.A05G063300	CYP714A1	Cytochrome P450 714A1	2.12062	1.4705	0.739553	1	2
Gohir.D10G043800	PAK1IP1	p21-activated protein kinase-interacting protein 1	1.89555	1.36081	0.737663	1	2
Gohir.D10G032000	CHUP1	Protein CHUP1, chloroplastic	2.05277	1.30741	0.718839	1	2
Gohir.A03G030500	HIPP03	Heavy metal-associated isoprenylated plant protein 3	1.65837	1.34861	0.73606	1	2
Gohir.A08G164900	BAD1	Ankyrin repeat-containing protein BDA1	1.50715	1.30662	0.715214	1	2
Gohir.A05G407300	IQD1	Protein IQ-DOMAIN 1	0.922701	1.36263	0.738664	1	2
Gohir.A11G055500	DGAT2D	Diacylglycerol O-acyltransferase 2D	0.980627	1.38387	0.740774	1	2
Gohir.A05G105900	At5g60760	P-loop NTPase domain-containing protein LPA1 homolog 1	1.03876	1.37621	0.696605	1	2
Gohir.D13G206700	HHP1	Heptahelical transmembrane protein 1	1.16731	1.39146	0.741375	1	2
Gohir.A11G092700	At1g64065	Late embryogenesis abundant protein At1g64065	1.40251	1.38014	0.741406	1	2
Gohir.A01G120900	ZAT10	Zinc finger protein ZAT10	2.58231	1.37824	0.695528	1	2
Gohir.A13G014300	LBD21	LOB domain-containing protein 21	2.45931	1.54624	0.725315	1	2
Gohir.A11G027800	At4g16820	Phospholipase A1-Ibeta2, chloroplastic	0.895472	1.35411	0.697449	1	2
Gohir.D11G149000	IBH1	Transcription factor IBH1	2.44615	1.4042	0.743381	1	2
Gohir.A05G132200	CCMH	Cytochrome c-type biogenesis CcmH-like mitochondrial protein	1.62036	1.33447	0.700375	1	2
Gohir.A06G007400	BLH7	BEL1-like homeodomain protein 7	1.87215	1.31857	0.732727	1	2
Gohir.D13G241300	OFP3	Transcription repressor OFP3	0.956418	1.29379	0.718488	1	2
Gohir.D11G130800	IDD12	Protein indeterminate-domain 12	0.939038	1.30745	0.706792	1	2
Gohir.A03G173000	poxN1	Peroxidase N1	0.877205	1.49344	0.740491	1	2
Gohir.D08G269100	GRXC6	Glutaredoxin-C6	1.08118	1.29428	0.714377	1	2
Gohir.A08G216100	WDL2	Protein WVD2-like 2	1.04886	1.36342	0.741445	1	2
Gohir.A05G288500	LRK10	Rust resistance kinase Lr10	1.3267	1.45112	0.744373	1	2
Gohir.D05G196300	RL6	Protein RADIALIS-like 6	0.870471	1.38883	0.744116	1	2
Gohir.D08G072200	ACA12	Calcium-transporting ATPase 12, plasma membrane-type	1.97232	1.55288	0.708077	1	2
Gohir.D04G147300	MIP1A	B-box domain protein 30	1.62054	1.3143	0.735237	1	2
Gohir.D11G263000	AKR1	Probable aldo-keto reductase 1	1.40504	1.29541	0.707839	1	2
Gohir.A02G053300	AAE7	Acetate/butyrate--CoA ligase AAE7, peroxisomal	0.943021	1.30145	0.732004	1	2
Gohir.A09G084900	PWP2	Periodic tryptophan protein 2 homolog	2.30773	1.29601	0.730127	1	2
Gohir.D07G090300	At1g05000	Probable tyrosine-protein phosphatase At1g05000	1.57363	1.5483	0.704391	1	2
Gohir.D13G018800	aptB	Lactamase-like protein aptB	1.27336	1.39855	0.690904	1	2
Gohir.D10G233700	Os11g0706600	Thaumatin-like protein	1.0562	1.50731	0.695513	1	2
Gohir.D04G039100	HSFA4B	Heat stress transcription factor A-4b	1.53083	1.52476	0.697715	1	2
Gohir.A08G063700	ACA12	Calcium-transporting ATPase 12, plasma membrane-type	2.45361	1.29926	0.733201	1	2
Gohir.A12G022300	At4g34220	Receptor protein kinase-like protein At4g34220	1.0178	1.38533	0.690669	1	2
Gohir.D04G039300	At1g06470	Probable sugar phosphate/phosphate translocator At1g06470	0.952414	1.49392	0.69269	1	2
Gohir.D12G137000	At5g23160	Uncharacterized protein At5g23160	1.11709	1.27513	0.718876	1	2
Gohir.A03G166300	At5g08350	GEM-like protein 4	1.58672	1.36202	0.691631	1	2
Gohir.A07G215100	ATHB-20	Homeobox-leucine zipper protein ATHB-20	1.15456	1.45056	0.689262	1	2
Gohir.D08G263400	BAD1	Ankyrin repeat-containing protein BDA1	1.08914	1.39138	0.747366	1	2
Gohir.D12G136300	ASPG2	Protein ASPARTIC PROTEASE IN GUARD CELL 2	1.49717	1.46156	0.689582	1	2
Gohir.D04G124000	AKR4C9	NADPH-dependent aldo-keto reductase, chloroplastic	2.42961	1.30415	0.73641	1	2
Gohir.A04G044400	At1g53440	Probable LRR receptor-like serine/threonine-protein kinase At1g53440	1.13522	1.27241	0.72048	1	2
Gohir.A10G066600	GATA9	GATA transcription factor 9	2.10988	1.2783	0.709361	1	2
Gohir.D11G029000	BOU	Mitochondrial carnitine/acylcarnitine carrier-like protein	1.78318	1.2723	0.714555	1	2
Gohir.A07G041100	SKS2	Monocopper oxidase-like protein SKS2	1.12412	1.26914	0.719769	1	2
Gohir.D05G231600	At5g64080	Non-specific lipid-transfer protein-like protein At5g64080	1.10241	1.27244	0.711883	1	2
Gohir.A11G204300	ATHB-16	Homeobox-leucine zipper protein ATHB-16	1.57355	1.51047	0.69246	1	2
Gohir.D11G140900	CYP71A1	Cytochrome P450 71A1	0.93204	1.26747	0.716733	1	2
Gohir.D10G045500	At1g06800	Phospholipase A1-Igamma1, chloroplastic	2.3775	1.51099	0.7445	1	2
Gohir.A02G102900	ABCC10	ABC transporter C family member 10	1.58904	1.39469	0.749047	1	2
Gohir.D08G073200	NEK2	Serine/threonine-protein kinase Nek2	1.18349	1.36077	0.689757	1	2
Gohir.A05G360300	POT8	Potassium transporter 8	2.38197	1.30121	0.738276	1	2
Gohir.A08G200700	NFD4	Protein NUCLEAR FUSION DEFECTIVE 4	1.36192	1.29645	0.69934	1	2
Gohir.D13G094500	SAUR20	Auxin-responsive protein SAUR20	1.81343	1.49713	0.74679	1	2
Gohir.A07G119600	NPC2	Non-specific phospholipase C2	1.92674	1.44579	0.749962	1	2
Gohir.D02G055400	MARD1	Protein MARD1	0.96419	1.34501	0.6904	1	2
Gohir.A09G031700	BAG2	BAG family molecular chaperone regulator 2	0.879361	1.33911	0.745748	1	2
Gohir.D05G063800	YML018C	Uncharacterized vacuolar membrane protein YML018C	1.22878	1.30221	0.697084	1	2
Gohir.A07G034800	PH0670	Aspartate racemase	2.0921	1.31868	0.743353	1	2
Gohir.A11G118600	ROPGAP2	Rho GTPase-activating protein 2	2.50491	1.37031	0.687542	1	2
Gohir.A05G014900	IAA29	Auxin-responsive protein IAA29	1.85655	1.26948	0.706697	1	2
Gohir.D11G020400	AHL1	AT-hook motif nuclear-localized protein 1	1.51834	1.32745	0.74498	1	2
Gohir.A05G166400	MFT	Protein MOTHER of FT and TFL1	1.31088	1.59198	0.71795	1	2
Gohir.D05G062300	PGR3	Pentatricopeptide repeat-containing protein At4g31850, chloroplastic	1.47276	1.25664	0.718034	1	2
Gohir.A12G119100	MYB61	Transcription factor MYB61	1.96444	1.25796	0.713797	1	2
Gohir.D11G278800	TOPP9	Serine/threonine-protein phosphatase PP1 isozyme 9	1.27249	1.48086	0.749821	1	2
Gohir.D02G067600	LAC21	Laccase-21	1.67756	1.49362	0.687572	1	2
Gohir.D07G056200	rnj	Ribonuclease J	1.40322	1.26028	0.727865	1	2
Gohir.D09G102700	LBD1	LOB domain-containing protein 1	0.998315	1.25386	0.715252	1	2
Gohir.D05G106000	At5g60760	P-loop NTPase domain-containing protein LPA1 homolog 1	1.40473	1.44947	0.751893	1	2
Gohir.A06G136900	KAS1	3-oxoacyl-[acyl-carrier-protein] synthase I, chloroplastic	1.17783	1.4314	0.752235	1	2
Gohir.D07G194300	ACO3	1-aminocyclopropane-1-carboxylate oxidase 3	0.952912	1.26357	0.705705	1	2
Gohir.A02G049500	Togaram1	TOG array regulator of axonemal microtubules protein 1	1.04619	1.33109	0.747145	1	2
Gohir.A11G136500	SDI1	Protein SULFUR DEFICIENCY-INDUCED 1	1.00589	1.34785	0.749023	1	2
Gohir.A11G183500	RL3	Protein RADIALIS-like 3	1.76228	1.31633	0.745459	1	2
Gohir.D05G313800	RGLG2	E3 ubiquitin-protein ligase RGLG2	1.89349	1.27618	0.736781	1	2
Gohir.D08G178900	CYP88D6	Beta-amyrin 11-oxidase	1.38107	1.60019	0.72437	1	2
Gohir.A11G187100	GATL2	Probable galacturonosyltransferase-like 2	0.909678	1.36429	0.751222	1	2
Gohir.D05G139900	HSP17.4B	17.4 kDa class III heat shock protein	2.25967	1.48202	0.751484	1	2
Gohir.D09G195800	CPN60-2	Chaperonin CPN60-2, mitochondrial	2.35201	1.40699	0.683386	1	2
Gohir.A07G008800	IQD31	Protein IQ-DOMAIN 31	1.22344	1.59793	0.708971	1	2
Gohir.A03G166100	TMEM53	Transmembrane protein 53	1.42795	1.25021	0.726598	1	2
Gohir.D04G074400	NAC083	NAC domain-containing protein 83	1.53933	1.57747	0.738033	1	2
Gohir.A03G154600	E6	Protein E6	1.9266	1.60224	0.709038	1	2
Gohir.D05G364600	CIGR1	Chitin-inducible gibberellin-responsive protein 1	1.26419	1.24661	0.727134	1	2
Gohir.A13G163100	NAC047	NAC transcription factor 47	0.893643	1.24699	0.708774	1	2
Gohir.D09G166500	COAD	Phosphopantetheine adenylyltransferase	0.997391	1.60273	0.729024	1	2
Gohir.D07G204700	QOR	Quinone-oxidoreductase homolog, chloroplastic	1.20449	1.32052	0.748869	1	2
Gohir.A05G346500	UGT76B1	UDP-glycosyltransferase 76B1	1.59396	1.426	0.755171	1	2
Gohir.A06G190500	MSI4	WD-40 repeat-containing protein MSI4	0.963946	1.5069	0.751675	1	2
Gohir.D07G090200	ACO3	1-aminocyclopropane-1-carboxylate oxidase 3	1.50543	1.46384	0.754561	1	2
Gohir.D05G202900	YDA	Mitogen-activated protein kinase kinase kinase YODA	1.59428	1.41429	0.755493	1	2
Gohir.A01G230500	SDR2a	Short-chain dehydrogenase reductase 2a	0.932641	1.41776	0.681264	1	2
Gohir.A06G192600	SLC25A44	Solute carrier family 25 member 44	1.42423	1.39757	0.681614	1	2
Gohir.D05G187300	FD	Protein FD	1.26502	1.23659	0.723165	0.999999	2
Gohir.A07G003700	NAKR1	Protein SODIUM POTASSIUM ROOT DEFECTIVE 1	1.16003	1.34895	0.684114	1	2
Gohir.A11G107800	GOLS1	Galactinol synthase 1	1.85644	1.53673	0.748735	1	2
Gohir.D10G234200	AHL15	AT-hook motif nuclear-localized protein 15	1.10877	1.59533	0.701452	1	2
Gohir.A07G091700	CEQORH	Chloroplast envelope quinone oxidoreductase homolog	2.62377	1.61606	0.714844	1	2
Gohir.A12G257400	CPIJ013394	O-glucosyltransferase rumi homolog	1.85796	1.60671	0.70624	1	2
Gohir.D04G129400	LAX2	Auxin transporter-like protein 2	1.61299	1.33215	0.685366	1	2
Gohir.D04G053400	At3g28050	WAT1-related protein At3g28050	0.993455	1.26729	0.740235	1	2
Gohir.D08G024200	ORC1B	Origin of replication complex subunit 1B	1.67303	1.2902	0.745969	1	2
Gohir.D07G194400	At1g05000	Probable tyrosine-protein phosphatase At1g05000	1.23006	1.39928	0.756291	1	2
Gohir.D04G120500	ATL33	RING-H2 finger protein ATL33	1.08075	1.3273	0.751602	1	2
Gohir.A06G168600	PMR6	Probable pectate lyase 13	2.38245	1.25085	0.735955	1	2
Gohir.A05G208100	At2g23090	Uncharacterized protein At2g23090	2.37436	1.43873	0.680065	1	2
Gohir.D10G011600	MAPKKK18	Mitogen-activated protein kinase kinase kinase 18	1.94153	1.55855	0.690235	1	2
Gohir.A12G119500	WRKY42	WRKY transcription factor 42	1.05329	1.28751	0.745849	1	2
Gohir.D13G215500	GDU3	Protein GLUTAMINE DUMPER 3	1.25652	1.61263	0.707163	1	2
Gohir.A11G225900	POLD4	DNA polymerase delta subunit 4	2.10015	1.57937	0.694636	1	2
Gohir.A10G034900	WRKY65	Probable WRKY transcription factor 65	1.81499	1.23291	0.726884	1	2
Gohir.A10G165800	MARD1	Protein MARD1	2.08412	1.23495	0.728577	1	2
Gohir.D12G198500	GDH2	Glutamate dehydrogenase 2	1.52544	1.26259	0.695923	1	2
Gohir.D12G018600	At4g17486	DeSI-like protein At4g17486	1.23798	1.30819	0.750083	1	2
Gohir.D11G280100	GRDP1	Glycine-rich domain-containing protein 1	1.69831	1.48095	0.680829	1	2
Gohir.A09G192300	SAMC1	S-adenosylmethionine carrier 1, chloroplastic/mitochondrial	1.53672	1.24125	0.702997	1	2
Gohir.A06G018600	CYPRO4	Protein CYPRO4	1.89741	1.47379	0.756463	1	2
Gohir.A08G221800	atad3-b	ATPase family AAA domain-containing protein 3-B	1.83406	1.24437	0.701455	1	2
Gohir.D10G058500	mdn1	Midasin	0.949741	1.33885	0.753971	1	2
Gohir.A05G034900	ERF017	Ethylene-responsive transcription factor ERF017	1.22936	1.615	0.70552	1	2
Gohir.D08G143300	MYB61	Transcription factor MYB61	0.938324	1.29473	0.6882	1	2
Gohir.D02G010100	BHLH153	Transcription factor bHLH153	1.04719	1.52302	0.753042	1	2
Gohir.A11G109800	MCM7	DNA replication licensing factor MCM7	2.04279	1.288	0.747993	1	2
Gohir.A05G203400	HEC2	Transcription factor HEC2	0.851139	1.25079	0.697042	1	2
Gohir.D05G227100	SAPK2	Serine/threonine-protein kinase SAPK2	1.44021	1.62657	0.710394	1	2
Gohir.A12G263100	AHG1	Probable protein phosphatase 2C 75	1.28236	1.44204	0.758793	1	2
Gohir.A11G138900	PAP15	Purple acid phosphatase 15	1.45502	1.62778	0.726669	1	2
Gohir.A11G097100	APF2	Aspartyl protease family protein 2	1.94068	1.21834	0.724159	1	2
Gohir.A11G030700	UBP20	Ubiquitin carboxyl-terminal hydrolase 20	1.2356	1.22627	0.705691	1	2
Gohir.D04G184900	At5g02620	Ankyrin repeat-containing protein At5g02620	1.41924	1.53364	0.75349	1	2
Gohir.D01G185400	CYP93A1	3,9-dihydroxypterocarpan 6A-monooxygenase	2.21553	1.22041	0.709828	1	2
Gohir.A10G221500	Os11g0706600	Thaumatin-like protein	0.888275	1.31989	0.753922	1	2
Gohir.D05G204400	CXE2	Probable carboxylesterase 2	1.10299	1.32668	0.682109	1	2
Gohir.D07G019100	ERECTA	LRR receptor-like serine/threonine-protein kinase ERECTA	1.81915	1.35177	0.75701	1	2
Gohir.A10G031200	CHUP1	Protein CHUP1, chloroplastic	1.85121	1.31562	0.68314	1	2
Gohir.D09G068500	CRK26	Cysteine-rich receptor-like protein kinase 26	0.948184	1.28966	0.686744	1	2
Gohir.D08G059100	COL9	Zinc finger protein CONSTANS-LIKE 9	2.38182	1.21921	0.708885	1	2
Gohir.D04G061000	KCS19	3-ketoacyl-CoA synthase 19	1.15319	1.42224	0.760352	1	2
Gohir.D02G226400	BRG1	BOI-related E3 ubiquitin-protein ligase 1	1.26679	1.55567	0.684971	1	2
Gohir.A03G152400	ERF113	Ethylene-responsive transcription factor ERF113	1.9674	1.30292	0.753202	1	2
Gohir.A12G246400	APRR5	Two-component response regulator-like APRR5	2.25812	1.30649	0.683133	1	2
Gohir.D03G159600	ZPR2	Protein LITTLE ZIPPER 2	1.08654	1.43452	0.67616	1	2
Gohir.A10G154400	PBS1	Serine/threonine-protein kinase PBS1	0.943667	1.58686	0.74647	1	2
Gohir.A04G103600	MLP423	MLP-like protein 423	1.28819	1.36529	0.759143	1	2
Gohir.D13G074100	ORC6	Origin of replication complex subunit 6	1.35015	1.21773	0.730502	1	2
Gohir.D07G191900	WRKY6	WRKY transcription factor 6	0.932836	1.25169	0.74418	1	2
Gohir.A07G051200	SGR5	Protein SHOOT GRAVITROPISM 5	1.23314	1.63844	0.726702	1	2
Gohir.A05G059000	CIPK5	CBL-interacting serine/threonine-protein kinase 5	2.25628	1.33587	0.757633	1	2
Gohir.D05G338500	MSL6	Mechanosensitive ion channel protein 6	1.43829	1.21519	0.73095	1	2
Gohir.A08G167100	ERF5	Ethylene-responsive transcription factor 5	2.01799	1.34628	0.678237	1	2
Gohir.A09G050000	MBR1	E3 ubiquitin-protein ligase MBR1	1.75491	1.39897	0.761153	1	2
Gohir.D04G101500	SLC35F1	Solute carrier family 35 member F1	1.39197	1.20541	0.716067	1	2
Gohir.A09G042600	SCL8	Scarecrow-like protein 8	1.82334	1.64	0.70861	1	2
Gohir.D03G150300	At1g76660	Uncharacterized protein At1g76660	1.08963	1.21277	0.70622	1	2
Gohir.D05G219300	At5g64460	Phosphoglycerate mutase-like protein 1	1.47535	1.62849	0.701069	1	2
Gohir.D12G061300	PME53	Probable pectinesterase 53	2.01941	1.22169	0.700465	1	2
Gohir.A05G067600	UGT71K2	UDP-glycosyltransferase 71K2	0.999377	1.43682	0.76214	1	2
Gohir.A10G033000	AG2	Floral homeotic protein AGAMOUS	2.65435	1.43401	0.762212	1	2
Gohir.A10G193100	CYP71B34	Cytochrome P450 71B34	1.71017	1.64319	0.707772	1	2
Gohir.A11G264500	PNC1	Peroxisomal adenine nucleotide carrier 1	1.10203	1.64974	0.716776	1	2
Gohir.D10G067900	GATA9	GATA transcription factor 9	1.15698	1.6342	0.701785	1	2
Gohir.A13G085400	MSL10	Mechanosensitive ion channel protein 10	1.14589	1.21339	0.734572	1	2
Gohir.D08G253500	JUB1	Transcription factor JUNGBRUNNEN 1	1.27688	1.20439	0.707581	1	2
Gohir.D03G052700	NCS2	S-norcoclaurine synthase 2	2.4044	1.61274	0.693218	1	2
Gohir.D05G150200	TIFY5A	Protein TIFY 5A	1.24112	1.65168	0.7129	1	2
Gohir.D05G307400	NIK2	Protein NSP-INTERACTING KINASE 2	1.74797	1.31944	0.678501	1	2
Gohir.D02G228900	SAUR66	Auxin-responsive protein SAUR66	2.05431	1.59042	0.749644	1	2
Gohir.A06G015200	KO	Ent-kaurene oxidase, chloroplastic	1.92875	1.4927	0.761526	1	2
Gohir.A07G147900	AIR12	Auxin-induced in root cultures protein 12	1.3004	1.26449	0.750802	1	2
Gohir.A03G149900	DTX12	Protein DETOXIFICATION 12	1.7142	1.62357	0.74149	1	2
Gohir.D12G057000	ODO1	Protein ODORANT1	1.4515	1.2041	0.731634	1	2
Gohir.D06G096600	wdr76	WD repeat-containing protein 76	2.26445	1.56471	0.754779	1	2
Gohir.D01G170300	IKU2	Receptor-like protein kinase HAIKU2	1.846	1.37607	0.762996	1	2
Gohir.A05G305300	PHO1	Phosphate transporter PHO1 homolog 3	1.2708	1.59219	0.750117	1	2
Gohir.D11G020500	ACR8	ACT domain-containing protein ACR8	0.950283	1.21276	0.699694	1	2
Gohir.A06G017800	CPK34	Calcium-dependent protein kinase 34	1.618	1.60901	0.689907	1	2
Gohir.D09G129900	PUB23	E3 ubiquitin-protein ligase PUB23	0.89022	1.65213	0.729939	1	2
Gohir.D13G201500	ABI2	Protein phosphatase 2C 77	1.44407	1.2086	0.700622	1	2
Gohir.D10G250500	NRPC2	DNA-directed RNA polymerase III subunit 2	1.67677	1.48429	0.763012	1	2
Gohir.D01G163300	At4g35180	Lysine histidine transporter-like 7	1.53892	1.52439	0.760234	1	2
Gohir.A04G005000	At5g55860	WEB family protein At5g55860	0.908309	1.4959	0.762525	1	2
Gohir.A06G052600	Rngtt	mRNA-capping enzyme	2.4012	1.35875	0.762854	1	2
Gohir.A02G073600	At4g08300	WAT1-related protein At4g08300	1.64198	1.51346	0.761419	1	2
Gohir.D11G284400	BHLH149	Transcription factor bHLH149	2.10043	1.42514	0.671948	1	2
Gohir.A11G009300	ERF026	Ethylene-responsive transcription factor ERF026	1.26246	1.39579	0.76455	1	2
Gohir.D11G342000	WOX8	WUSCHEL-related homeobox 8	1.05393	1.19065	0.710959	1	2
Gohir.D08G194200	GRF10	Growth-regulating factor 10	1.11739	1.38168	0.764399	1	2
Gohir.A10G155500	PATL3	Patellin-3	1.0385	1.26853	0.682994	1	2
Gohir.D13G133000	RFS1	Probable galactinol--sucrose galactosyltransferase 1	0.85104	1.22624	0.6921	1	2
Gohir.D10G100600	Ovca2	Esterase OVCA2	1.20283	1.23816	0.688922	1	2
Gohir.A07G057900	RPS2	Disease resistance protein RPS2	1.63732	1.21768	0.694156	1	2
Gohir.A10G180600	AZG1	Adenine/guanine permease AZG1	1.08604	1.36225	0.764162	1	2
Gohir.D10G031700	At5g45920	GDSL esterase/lipase At5g45920	2.3812	1.1829	0.717785	1	2
Gohir.1Z009700	CHS2	Chalcone synthase 2	1.01791	1.66283	0.709305	1	2
Gohir.D08G170600	ABCG14	ABC transporter G family member 14	1.31734	1.31937	0.761384	1	2
Gohir.A09G049500	RTNLB9	Reticulon-like protein B9	1.70882	1.56794	0.679739	1	2
Gohir.A05G170600	B3GALT2	Probable beta-1,3-galactosyltransferase 2	1.13475	1.23332	0.688942	1	2
Gohir.A03G020600	HSP83A	Heat shock protein 83	1.45021	1.60413	0.686011	1	2
Gohir.D12G115300	CNGC1	Cyclic nucleotide-gated ion channel 1	2.60989	1.41167	0.766193	1	2
Gohir.D06G112900	JMJ30	Lysine-specific demethylase JMJ30	2.11885	1.20954	0.740969	1	2
Gohir.D07G113200	SAP3	Zinc finger A20 and AN1 domain-containing stress-associated protein 3	1.07525	1.17984	0.717758	0.999997	2
Gohir.D05G146300	Tmem56	Transmembrane protein 56	0.947149	1.19589	0.701241	1	2
Gohir.A01G033600	ARR2	Two-component response regulator ARR2	0.975821	1.59786	0.68426	1	2
Gohir.D07G144300	EDR4	Protein ENHANCED DISEASE RESISTANCE 4	0.930371	1.3173	0.67503	1	2
Gohir.A02G163400	At2g18630	UPF0496 protein At2g18630	0.862939	1.45524	0.76633	1	2
Gohir.D12G261000	PP2A13	F-box protein PP2-A13	1.03908	1.23518	0.749293	1	2
Gohir.D13G238600	At2g30020	Probable protein phosphatase 2C 25	0.955128	1.25334	0.753176	1	2
Gohir.A03G129200	GAPC2	Glyceraldehyde-3-phosphate dehydrogenase 2, cytosolic	1.73323	1.17733	0.719167	1	2
Gohir.A05G383400	HDA14	Histone deacetylase 14	1.44836	1.66225	0.732416	1	2
Gohir.A07G043700	ERF2	Ethylene-responsive transcription factor 2	0.910915	1.36245	0.671322	1	2
Gohir.A07G218000	SAG101	Senescence-associated carboxylesterase 101	1.00087	1.44576	0.766907	1	2
Gohir.D09G241400	CHR11	ISWI chromatin-remodeling complex ATPase CHR11	0.981273	1.17861	0.725018	1	2
Gohir.A01G021400	COL14	Zinc finger protein CONSTANS-LIKE 14	1.66852	1.17692	0.722095	1	2
Gohir.D04G095400	OFP6	Transcription repressor OFP6	1.08087	1.29998	0.676199	1	2
Gohir.D01G045300	BZIP61	Basic leucine zipper 61	2.3109	1.18943	0.73429	1	2
Gohir.D10G233900	LECRKS4	L-type lectin-domain containing receptor kinase S.4	2.18692	1.65917	0.701697	1	2
Gohir.D10G062900	At1g17710	Inorganic pyrophosphatase 2	1.73482	1.51803	0.763934	1	2
Gohir.D01G107200	At5g42700	B3 domain-containing protein At5g42700	1.04629	1.25744	0.754872	1	2
Gohir.A13G206800	TCX2	Protein tesmin/TSO1-like CXC 2	0.937874	1.26743	0.756573	1	2
Gohir.A11G105600	MYB61	Transcription factor MYB61	1.67603	1.37164	0.670207	1	2
Gohir.D11G022200	At5g51310	Gibberellin 20-oxidase-like protein	1.25017	1.22296	0.747864	1	2
Gohir.A06G016000	MYB44	Transcription factor MYB44	1.36945	1.20916	0.744176	0.999999	2
Gohir.D12G237400	At1g64390	Endoglucanase 6	2.60655	1.39845	0.669105	1	2
Gohir.D05G261600	LCV3	Protein LIKE COV 3	1.09574	1.19478	0.697801	1	2
Gohir.D05G269700	ACC1	Acetyl-CoA carboxylase 1	2.42683	1.17397	0.711923	1	2
Gohir.D05G202000	AATL1	Lysine histidine transporter-like 8	1.10393	1.32557	0.764167	1	2
Gohir.A05G282600	BUBR1	Mitotic spindle checkpoint protein BUBR1	1.221	1.20171	0.694653	1	2
Gohir.D01G094600	Bp10	L-ascorbate oxidase homolog	1.14715	1.23981	0.684217	1	2
Gohir.A06G106800	Fam32a	Protein FAM32A	1.98753	1.22749	0.686979	1	2
Gohir.D05G136700	BGAL1	Beta-galactosidase 1	2.02465	1.39355	0.767947	1	2
Gohir.A05G046300	GATA12	GATA transcription factor 12	0.955899	1.30559	0.762632	1	2
Gohir.D13G152600	BZIP61	Basic leucine zipper 61	1.63523	1.19464	0.696608	1	2
Gohir.A13G149100	PPC16	Phosphoenolpyruvate carboxylase, housekeeping isozyme	1.41454	1.28564	0.676301	1	2
Gohir.D02G220700	GC1	Epimerase family protein SDR39U1 homolog, chloroplastic	1.70076	1.5177	0.671565	1	2
Gohir.1Z072200	RAX3	Transcription factor RAX3	0.985336	1.49679	0.766668	1	2
Gohir.A05G199900	YDA	Mitogen-activated protein kinase kinase kinase YODA	1.43191	1.50684	0.670447	1	2
Gohir.D05G303700	PYL4	Abscisic acid receptor PYL4	1.55501	1.19202	0.740185	0.999999	2
Gohir.D12G153600	TGA1	Teosinte glume architecture 1	1.13714	1.20113	0.743587	1	2
Gohir.D12G108400	BAP2	BON1-associated protein 2	2.34847	1.36533	0.767842	1	2
Gohir.D13G162200	GRF3	Growth-regulating factor 3	1.76363	1.54481	0.763472	1	2
Gohir.D07G203400	EPFL9	EPIDERMAL PATTERNING FACTOR-like protein 9	1.44193	1.1679	0.726452	1	2
Gohir.A10G181000	At2g40480	WEB family protein At2g40480	1.77876	1.33764	0.670226	1	2
Gohir.A06G183300	ERF003	Ethylene-responsive transcription factor ERF003	1.37628	1.64037	0.747314	1	2
Gohir.D05G236300	At4g08290	WAT1-related protein At4g08290	1.94022	1.2484	0.680728	1	2
Gohir.D02G054300	RALFL33	Protein RALF-like 33	2.63755	1.42588	0.769642	1	2
Gohir.D01G157400	At1g75040	Pathogenesis-related protein 5	1.33093	1.26416	0.758819	1	2
Gohir.D03G069400	CYCA1-1	Cyclin-A1-1	0.948036	1.34936	0.767509	1	2
Gohir.A09G111000	At5g46170	F-box protein At5g46170	2.48444	1.21831	0.686944	1	2
Gohir.A02G001300	PILS6	Protein PIN-LIKES 6	1.20359	1.32814	0.766101	1	2
Gohir.A05G182800	At1g76070	Uncharacterized protein At1g76070	0.977767	1.19332	0.742463	1	2
Gohir.D09G000400	CHS	Chalcone synthase	1.68473	1.24741	0.680584	1	2
Gohir.A08G187600	H2AV	Histone H2A variant 1	2.58067	1.54381	0.764301	1	2
Gohir.D01G036300	GLC1	Glucan endo-1,3-beta-glucosidase	1.78381	1.18775	0.740412	1	2
Gohir.D12G108300	BAP2	BON1-associated protein 2	1.78576	1.2147	0.749553	1	2
Gohir.D11G272700	NHX2	Sodium/hydrogen exchanger 2	1.59473	1.41178	0.66671	1	2
Gohir.A11G101200	NHL12	NDR1/HIN1-like protein 12	0.973478	1.43602	0.66664	1	2
Gohir.A09G240400	ACBP4	Acyl-CoA-binding domain-containing protein 4	0.914958	1.159	0.718158	1	2
Gohir.A11G216000	ZAT10	Zinc finger protein ZAT10	1.31758	1.25091	0.757897	1	2
Gohir.D10G169300	SRG1	Protein SRG1	2.25608	1.51373	0.669029	1	2
Gohir.D07G023500	RAX3	Transcription factor RAX3	1.72644	1.41185	0.66601	1	2
Gohir.A08G225200	YSL7	Probable metal-nicotianamine transporter YSL7	1.42173	1.16048	0.726667	1	2
Gohir.A10G026400	HT1	Serine/threonine-protein kinase HT1	2.38921	1.19926	0.689884	1	2
Gohir.D01G165800	PUB15	U-box domain-containing protein 15	1.50165	1.16446	0.705571	1	2
Gohir.D07G023400	MLP34	MLP-like protein 34	1.23474	1.35213	0.769281	1	2
Gohir.D05G190700	FPP4	Filament-like plant protein 4	2.53014	1.48146	0.770169	1	2
Gohir.A01G172100	Bp10	L-ascorbate oxidase homolog	2.29856	1.30207	0.670969	1	2
Gohir.A11G001300	WER	Transcription factor WER	1.05835	1.18901	0.692004	1	2
Gohir.A12G099300	RABH1B	Ras-related protein RABH1b	0.918797	1.69219	0.708427	1	2
Gohir.A03G028100	At2g23060	Probable N-acetyltransferase HLS1-like	1.85998	1.15311	0.71601	0.999998	2
Gohir.A10G062000	DOF1.7	Dof zinc finger protein DOF1.7	1.39459	1.63482	0.684388	1	2
Gohir.A09G138700	ZPR4	Protein LITTLE ZIPPER 4	0.971099	1.44911	0.771649	1	2
Gohir.A11G060500	PAR1	Transcription factor PAR1	2.11375	1.31842	0.767621	1	2
Gohir.A03G155200	TAT	Tyrosine aminotransferase	1.37445	1.617	0.75641	1	2
Gohir.D04G010600	CYP714A1	Cytochrome P450 714A1	1.985	1.67342	0.740539	1	2
Gohir.D09G124700	HAT14	Homeobox-leucine zipper protein HAT14	1.44148	1.16378	0.73411	1	2
Gohir.D09G147500	ICR2	Interactor of constitutive active ROPs 2, chloroplastic	1.52331	1.20554	0.686019	1	2
Gohir.A09G000300	At3g02060	ATP-dependent DNA helicase At3g02060, chloroplastic	2.01594	1.20572	0.685876	1	2
Gohir.A10G165700	dlc-1	Dynein light chain 1, cytoplasmic	0.970049	1.46519	0.66505	1	2
Gohir.A07G051700	rnj	Ribonuclease J	1.7218	1.15069	0.713613	1	2
Gohir.A10G014300	BGLU46	Beta-glucosidase 46	2.6128	1.5846	0.674232	1	2
Gohir.D07G103900	RDUF1	E3 ubiquitin-protein ligase RDUF1	1.7438	1.6618	0.746367	1	2
Gohir.A13G037900	CYP40	Peptidyl-prolyl cis-trans isomerase CYP40	1.36132	1.24773	0.676765	1	2
Gohir.D05G258800	SAUR50	Auxin-responsive protein SAUR50	1.81177	1.57851	0.673224	1	2
Gohir.A12G140900	MORC7	Protein MICRORCHIDIA 7	1.16945	1.19912	0.686731	1	2
Gohir.D12G197600	RBOHC	Respiratory burst oxidase homolog protein C	2.31674	1.28414	0.765507	1	2
Gohir.A02G125800	GRF4	Growth-regulating factor 4	0.965686	1.47746	0.772123	1	2
Gohir.A05G416000	APRR5	Two-component response regulator-like APRR5	1.28472	1.62231	0.679485	1	2
Gohir.A08G085300	MAKR5	Probable membrane-associated kinase regulator 5	1.11389	1.17026	0.695571	1	2
Gohir.D11G144500	SFH9	Phosphatidylinositol/phosphatidylcholine transfer protein SFH9	1.30727	1.56817	0.765704	1	2
Gohir.A01G096100	XERICO	Probable E3 ubiquitin-protein ligase XERICO	2.29846	1.48509	0.664678	1	2
Gohir.A13G200100	BCB	Blue copper protein	1.74267	1.31638	0.769178	1	2
Gohir.A09G128700	HAT14	Homeobox-leucine zipper protein HAT14	1.6332	1.21566	0.681209	1	2
Gohir.A11G173900	MYB308	Myb-related protein 308	1.00892	1.21487	0.755529	1	2
Gohir.D13G240800	At1g06840	Probable LRR receptor-like serine/threonine-protein kinase At1g06840	1.52719	1.6374	0.681707	1	2
Gohir.D11G006600	OLE16	Oleosin 16 kDa	1.8731	1.66418	0.748595	1	2
Gohir.A04G044600	MSL6	Mechanosensitive ion channel protein 6	1.29866	1.19915	0.684494	1	2
Gohir.A05G303100	UGT76B1	UDP-glycosyltransferase 76B1	2.09843	1.29074	0.669117	1	2
Gohir.A11G304900	MYB5	Transcription repressor MYB5	2.54218	1.14035	0.715152	0.999998	2
Gohir.D13G025800	RDR1	RNA-dependent RNA polymerase 1	1.74018	1.24387	0.761638	1	2
Gohir.A11G209300	At5g65660	Uncharacterized protein At5g65660	0.88313	1.14057	0.712599	1	2
Gohir.D12G014200	PIX13	Probable serine/threonine-protein kinase PIX13	0.869971	1.15575	0.699398	1	2
Gohir.D11G009900	CDC20-1	Cell division cycle 20.1, cofactor of APC complex	1.62903	1.14316	0.708066	0.999996	2
Gohir.A05G156900	IQD1	Protein IQ-DOMAIN 1	1.43215	1.69669	0.700441	1	2
Gohir.D03G095900	RPS19C	40S ribosomal protein S19-3	0.923199	1.38063	0.662835	1	2
Gohir.1Z032100	RCH2	Receptor-like protein kinase 2	1.10202	1.71156	0.714149	1	2
Gohir.D05G058600	TPR1	Topless-related protein 1	0.856102	1.16204	0.695329	1	2
Gohir.D05G012100	CTR1	Serine/threonine-protein kinase CTR1	1.65315	1.61395	0.761389	1	2
Gohir.A01G048900	At1g53430	Probable LRR receptor-like serine/threonine-protein kinase At1g53430	2.65841	1.14531	0.70378	1	2
Gohir.A12G216600	1MMP	Metalloendoproteinase 1-MMP	1.29905	1.48322	0.774212	1	2
Gohir.D09G233600	P4H4	Probable prolyl 4-hydroxylase 4	1.09397	1.52606	0.771816	1	2
Gohir.A11G048800	VQ29	VQ motif-containing protein 29	1.42809	1.71505	0.715488	1	2
Gohir.D10G229100	TOP2	DNA topoisomerase 2	1.20423	1.57194	0.767656	1	2
Gohir.A09G112500	COMT	Caffeic acid 3-O-methyltransferase	2.08199	1.32947	0.664314	1	2
Gohir.D11G273000	At1g54790	GDSL esterase/lipase At1g54790	2.65091	1.14896	0.69979	1	2
Gohir.A11G221800	Ighmbp2	DNA-binding protein SMUBP-2	1.85897	1.63631	0.758055	1	2
Gohir.A07G134000	ARP1	Probable RNA-binding protein ARP1	1.35545	1.42561	0.66099	1	2
Gohir.A06G159400	AVT6C	Amino acid transporter AVT6C	2.27841	1.26955	0.669756	1	2
Gohir.A04G061400	OFP6	Transcription repressor OFP6	1.07313	1.43965	0.660987	1	2
Gohir.A05G225800	ABHD6	Monoacylglycerol lipase ABHD6	1.58944	1.14409	0.735031	1	2
Gohir.D02G207700	CYCD3-1	Cyclin-D3-1	0.911391	1.42254	0.776017	1	2
Gohir.A07G173600	MYOB3	Myosin-binding protein 3	1.69928	1.21185	0.678365	1	2
Gohir.D06G016800	CYPRO4	Protein CYPRO4	1.38544	1.37116	0.775354	1	2
Gohir.D02G088000	GRF6	Growth-regulating factor 6	1.34075	1.29998	0.770891	1	2
Gohir.D05G097300	UXS6	UDP-glucuronic acid decarboxylase 6	2.38461	1.14286	0.735799	1	2
Gohir.A08G008300	LBD11	LOB domain-containing protein 11	1.30802	1.69997	0.696997	1	2
Gohir.D06G017800	HSFB4	Heat stress transcription factor B-4	1.77753	1.22946	0.674865	1	2
Gohir.D09G092200	GAT1	GABA transporter 1	1.25832	1.14104	0.702102	1	2
Gohir.D08G133400	At5g41620	Uncharacterized protein At5g41620	1.27292	1.21356	0.677794	1	2
Gohir.D12G173900	PCMP-E17	Pentatricopeptide repeat-containing protein At4g14170	1.67323	1.72111	0.720468	1	2
Gohir.A13G155900	UGT73C1	UDP-glycosyltransferase 73C1	1.8629	1.6998	0.740206	1	2
Gohir.A04G139200	FAOMT	Flavonoid 3',5'-methyltransferase	2.34276	1.71709	0.728408	1	2
Gohir.A11G001800	NRPB12	DNA-directed RNA polymerases II, IV and V subunit 12	0.932561	1.63954	0.678127	1	2
Gohir.D10G034300	PSR2	Probable phosphatase PSR2	1.04473	1.1703	0.74888	1	2
Gohir.D11G309100	At1g56220	Dormancy-associated protein homolog 3	0.893256	1.723	0.722602	1	2
Gohir.D11G165100	ANX2	Receptor-like protein kinase ANXUR2	2.14167	1.27089	0.768749	1	2
Gohir.D12G170400	GLOX1	Aldehyde oxidase GLOX1	1.66652	1.34402	0.661865	1	2
Gohir.A12G152400	ADO3	Adagio protein 3	1.8819	1.62481	0.674626	1	2
Gohir.D05G283800	BUBR1	Mitotic spindle checkpoint protein BUBR1	0.859138	1.16758	0.748801	1	2
Gohir.D06G053100	IAA9	Auxin-responsive protein IAA9	0.880802	1.56677	0.666428	1	2
Gohir.D13G008700	NET4B	Protein NETWORKED 4B	0.918359	1.20752	0.75913	1	2
Gohir.D10G212300	PBL19	Probable serine/threonine-protein kinase PBL19	1.07236	1.19241	0.680813	1	2
Gohir.D02G237900	GT17	Probable xyloglucan galactosyltransferase GT17	2.27566	1.16284	0.748509	1	2
Gohir.A08G000700	SPAC24B11.05	Uncharacterized protein C24B11.05	0.872169	1.15822	0.747159	1	2
Gohir.D07G048800	CMT3	DNA (cytosine-5)-methyltransferase CMT3	1.37942	1.30903	0.773632	1	2
Gohir.D13G100300	MSL10	Mechanosensitive ion channel protein 10	1.12681	1.65951	0.680063	1	2
Gohir.D05G160200	At5g45960	GDSL esterase/lipase At5g45960	2.41217	1.12523	0.707037	1	2
Gohir.A05G090900	NCER1	Neutral ceramidase 1	1.47196	1.49891	0.660275	1	2
Gohir.D07G167300	FIM2	Fimbrin-2	2.00054	1.34892	0.660379	1	2
Gohir.A10G187100	SIB1	Sigma factor binding protein 1, chloroplastic	1.46893	1.73075	0.718641	1	2
Gohir.A08G200200	MYB36	Transcription factor MYB36	0.901586	1.11986	0.71431	0.999997	2
Gohir.A06G085300	WRKY50	Probable WRKY transcription factor 50	0.988053	1.46711	0.658932	1	2
Gohir.D10G010700	SRF8	Protein STRUBBELIG-RECEPTOR FAMILY 8	2.00513	1.17315	0.684115	1	2
Gohir.D10G016100	CRK29	Cysteine-rich receptor-like protein kinase 29	0.933487	1.26404	0.667175	1	2
Gohir.D12G236600	WRKY53	Probable WRKY transcription factor 53	2.32968	1.14153	0.694755	1	2
Gohir.D06G198900	MSI4	WD-40 repeat-containing protein MSI4	1.22438	1.35318	0.77731	1	2
Gohir.D06G168000	ATL66	RING-H2 finger protein ATL66	0.920293	1.19236	0.758399	0.999999	2
Gohir.D04G096500	At2g36090	Probable F-box protein At2g36090	1.29762	1.19624	0.677537	1	2
Gohir.A12G136000	At4g28100	Uncharacterized GPI-anchored protein At4g28100	1.79854	1.4179	0.65761	1	2
Gohir.D07G204600	CEQORH	Chloroplast envelope quinone oxidoreductase homolog	1.14723	1.67465	0.754642	1	2
Gohir.A05G195400	IRE4	Probable serine/threonine protein kinase IRE4	1.00449	1.23993	0.669419	1	2
Gohir.A05G240400	At1g21400	2-oxoisovalerate dehydrogenase subunit alpha 1, mitochondrial	1.1688	1.5385	0.775363	1	2
Gohir.D08G134700	ACS1	1-aminocyclopropane-1-carboxylate synthase	1.41917	1.3199	0.776034	1	2
Gohir.A06G186400	At1g52590	DCC family protein At1g52590, chloroplastic	1.67109	1.2686	0.771432	1	2
Gohir.D12G223300	At4g12130	Putative transferase At4g12130, mitochondrial	1.64824	1.64273	0.674496	1	2
Gohir.A10G240700	WUN1	Wound-induced protein 1	1.19868	1.14002	0.744092	0.999999	2
Gohir.A07G136800	At4g00950	Uncharacterized protein At4g00950	1.85451	1.72603	0.736127	1	2
Gohir.D02G201700	HVA22A	HVA22-like protein a	1.03088	1.15473	0.749867	1	2
Gohir.D12G217000	ERF5	Ethylene-responsive transcription factor 5	1.01584	1.52071	0.777273	1	2
Gohir.A01G024100	TSJT1	Stem-specific protein TSJT1	2.21546	1.13664	0.693213	1	2
Gohir.A09G014700	CML45	Probable calcium-binding protein CML45	2.33469	1.43938	0.78049	1	2
Gohir.D11G338500	RPA3B	Replication protein A 14 kDa subunit B	1.80094	1.29324	0.775005	1	2
Gohir.A12G221700	At4g22758	Uncharacterized protein At4g22758	0.979668	1.2441	0.667308	1	2
Gohir.A05G099400	LAC17	Laccase-17	1.47126	1.11318	0.729859	0.999999	2
Gohir.D07G111300	PSK6	Putative phytosulfokines 6	0.991561	1.17421	0.680133	1	2
Gohir.D02G170200	MLP31	MLP-like protein 31	1.14112	1.5535	0.661367	1	2
Gohir.D11G239200	MYB306	Myb-related protein 306	1.0518	1.13129	0.694481	1	2
Gohir.A01G053900	YAB5	Axial regulator YABBY 5	1.87456	1.14427	0.747876	0.999999	2
Gohir.A05G149100	CYP710A1	Cytochrome P450 710A1	1.13845	1.10494	0.712955	0.999997	2
Gohir.D11G188900	At2g18193	AAA-ATPase At2g18193	1.83516	1.32086	0.658647	1	2
Gohir.D10G073900	yugF	Uncharacterized hydrolase YugF	2.33488	1.53799	0.659239	1	2
Gohir.D05G123900	TMM	Protein TOO MANY MOUTHS	1.17551	1.16409	0.755737	1	2
Gohir.A13G172900	PHYA	Phytochrome A	0.849859	1.72412	0.694317	1	2
Gohir.A09G019000	ABCB19	ABC transporter B family member 19	1.4288	1.61227	0.77014	1	2
Gohir.D08G032800	XTH22	Xyloglucan endotransglucosylase/hydrolase protein 22	1.10643	1.74746	0.713285	1	2
Gohir.D08G033000	XTH22	Xyloglucan endotransglucosylase/hydrolase protein 22	1.1909	1.61594	0.769652	1	2
Gohir.A10G196300	UBP12	Ubiquitin carboxyl-terminal hydrolase 12	2.5774	1.15777	0.682523	1	2
Gohir.A13G052100	NPF4.6	Protein NRT1/ PTR FAMILY 4.6	1.02031	1.6874	0.755714	1	2
Gohir.A13G167000	KN	Syntaxin-related protein KNOLLE	1.54175	1.35263	0.780501	1	2
Gohir.D11G052300	HHP4	Heptahelical transmembrane protein 4	1.20232	1.7129	0.68882	1	2
Gohir.D02G166500	COR2	Non-functional NADPH-dependent codeinone reductase 2	1.35305	1.16273	0.680496	1	2
Gohir.A05G076300	RTM2	Protein RESTRICTED TEV MOVEMENT 2	1.70976	1.10024	0.712688	1	2
Gohir.A10G198900	At3g57810	OTU domain-containing protein At3g57810	2.47286	1.55376	0.777335	1	2
Gohir.D09G137400	At5g03700	PAN domain-containing protein At5g03700	1.39852	1.62267	0.667317	1	2
Gohir.A11G079400	YAB1	Axial regulator YABBY 1	2.1108	1.20456	0.765871	0.999998	2
Gohir.A05G283500	LNK3	Protein LNK3	2.6688	1.44457	0.782609	1	2
Gohir.D08G136400	RHA1B	E3 ubiquitin-protein ligase RHA1B	1.82598	1.18208	0.675118	1	2
Gohir.A08G137400	GATA4	GATA transcription factor 4	1.25802	1.24401	0.664659	1	2
Gohir.A01G045400	GLC1	Glucan endo-1,3-beta-glucosidase	2.11683	1.6083	0.771899	1	2
Gohir.A12G082100	At5g65660	Uncharacterized protein At5g65660	1.70937	1.10521	0.733356	1	2
Gohir.A11G321400	At3g02490	Pentatricopeptide repeat-containing protein At3g02490, mitochondrial	2.38034	1.1402	0.685938	1	2
Gohir.A03G014600	SAUR36	Auxin-responsive protein SAUR36	0.91582	1.20693	0.669912	1	2
Gohir.A13G146800	ERF4	Ethylene-responsive transcription factor 4	1.31455	1.12168	0.743797	1	2
Gohir.D02G142700	PMEI9	Pectinesterase inhibitor 9	0.893892	1.75079	0.707945	1	2
Gohir.D11G234400	PUB27	U-box domain-containing protein 27	1.00802	1.75447	0.722894	1	2
Gohir.A09G187200	ATL79	RING-H2 finger protein ATL79	1.27593	1.16123	0.75766	1	2
Gohir.D10G198600	eda	KHG/KDPG aldolase	1.24993	1.22044	0.769475	1	2
Gohir.D12G265700	LAR	Leucoanthocyanidin reductase	2.35649	1.72192	0.747167	1	2
Gohir.A10G148700	PNC1	Cationic peroxidase 1	1.19534	1.2558	0.662462	1	2
Gohir.A13G083200	NPC3	Non-specific phospholipase C3	1.49918	1.63827	0.668569	1	2
Gohir.A11G049400	EPFL2	EPIDERMAL PATTERNING FACTOR-like protein 2	1.28576	1.3256	0.656253	1	2
Gohir.D12G216900	ERF1A	Ethylene-responsive transcription factor 1A	2.56665	1.18685	0.763956	1	2
Gohir.D06G109000	fam32al	Protein FAM32A-like	1.09415	1.17596	0.675094	0.999997	2
Gohir.A03G167100	SRM1	Transcription factor SRM1	1.323	1.62369	0.770847	1	2
Gohir.D10G215900	ARP1	Probable RNA-binding protein ARP1	2.24741	1.50972	0.655218	1	2
Gohir.A05G118400	OPR11	Putative 12-oxophytodienoate reductase 11	1.67396	1.14802	0.682061	1	2
Gohir.D12G141000	ULT1	Protein ULTRAPETALA 1	0.919429	1.09683	0.730029	1	2
Gohir.D07G024100	AUR1	Serine/threonine-protein kinase Aurora-1	2.33714	1.09728	0.73081	0.999999	2
Gohir.A03G180900	SKIP22	F-box protein SKIP22	1.05979	1.12111	0.690788	1	2
Gohir.D06G031100	At3g50280	Uncharacterized acetyltransferase At3g50280	1.08395	1.48313	0.783149	1	2
Gohir.D12G081900	ATL54	RING-H2 finger protein ATL54	1.79359	1.62516	0.665688	1	2
Gohir.A13G207900	SMXL4	Protein SMAX1-LIKE 4	0.859974	1.22391	0.771043	1	2
Gohir.A05G021800	AGD14	Probable ADP-ribosylation factor GTPase-activating protein AGD14	2.2131	1.14973	0.680513	1	2
Gohir.D12G118700	ROPGAP3	Rho GTPase-activating protein 3	2.30753	1.12846	0.687243	1	2
Gohir.D08G222700	CHLN	Nicotianamine synthase	1.3367	1.5139	0.782095	1	2
Gohir.1Z053600	CjBAp12	EG45-like domain containing protein	0.946866	1.35595	0.653773	1	2
Gohir.A13G220600	SEN1	tRNA-splicing endonuclease subunit Sen2-1	1.70544	1.21518	0.666676	0.999998	2
Gohir.A04G004400	UGT76A2	UDP-glucose iridoid glucosyltransferase	2.63919	1.39422	0.784245	1	2
Gohir.D13G234400	ZAT12	Zinc finger protein ZAT12	2.65152	1.25175	0.775167	1	2
Gohir.A05G258500	PDF1.4	Defensin-like protein 19	1.00331	1.68005	0.674934	1	2
Gohir.D06G109400	CML43	Probable calcium-binding protein CML43	1.01745	1.20994	0.667178	0.999998	2
Gohir.D10G218700	CSE	Caffeoylshikimate esterase	2.41626	1.55681	0.657288	1	2
Gohir.D10G212800	SYT3	Synaptotagmin-3	0.995028	1.09106	0.730041	0.999999	2
Gohir.A03G141400	At5g40210	WAT1-related protein At5g40210	1.02547	1.16176	0.760376	1	2
Gohir.D11G171800	ECH2	Enoyl-CoA hydratase 2, peroxisomal	0.979763	1.48275	0.652533	1	2
Gohir.D05G050100	IRX9H	Probable beta-1,4-xylosyltransferase IRX9H	1.31732	1.08669	0.710265	1	2
Gohir.D08G230300	At3g03920	Putative H/ACA ribonucleoprotein complex subunit 1-like protein 1	2.50108	1.32793	0.782566	1	2
Gohir.D03G023500	GLR3.7	Glutamate receptor 3.7	1.42179	1.08365	0.717648	0.999995	2
Gohir.D08G233900	GIF1	GRF1-interacting factor 1	2.67618	1.75803	0.703676	1	2
Gohir.D09G213300	p20	Uncharacterized N-acetyltransferase p20	1.17546	1.12661	0.685848	1	2
Gohir.A10G197600	CAT7	Cationic amino acid transporter 7, chloroplastic	2.3982	1.21301	0.770952	1	2
Gohir.D11G059500	DGAT2D	Diacylglycerol O-acyltransferase 2D	1.41211	1.4605	0.785063	1	2
Gohir.D02G181700	At2g20870	Putative cell wall protein	0.877372	1.09693	0.699636	1	2
Gohir.A13G128700	ARP8	Actin-related protein 8	1.96418	1.17651	0.764449	1	2
Gohir.D11G142000	TMKL1	Putative kinase-like protein TMKL1	1.20046	1.3198	0.782272	1	2
Gohir.A06G186900	SPAC17H9.04c	Uncharacterized RNA-binding protein C17H9.04c	1.75713	1.66949	0.671346	1	2
Gohir.D04G000100	APRR5	Two-component response regulator-like APRR5	1.28683	1.65565	0.668683	1	2
Gohir.D03G078900	At5g41590	Protein LURP-one-related 17	0.98861	1.23694	0.774692	1	2
Gohir.A08G174800	AHL1	AT-hook motif nuclear-localized protein 1	1.9146	1.29141	0.656419	1	2
Gohir.A01G108400	PREP	Prolyl endopeptidase	1.4564	1.74286	0.743781	1	2
Gohir.D09G244300	LNG2	Protein LONGIFOLIA 2	1.70201	1.54811	0.655578	1	2
Gohir.D01G058600	GH3.6	Indole-3-acetic acid-amido synthetase GH3.6	1.03611	1.14713	0.757948	1	2
Gohir.A05G400700	ARR9	Two-component response regulator ARR9	1.20134	1.63195	0.664604	1	2
Gohir.D10G168700	OBGL	GTP-binding protein OBGC, chloroplastic	1.11989	1.082	0.723108	1	2
Gohir.D05G281500	LBD15	LOB domain-containing protein 15	1.25344	1.35526	0.652099	1	2
Gohir.A07G180600	BA13	Cytochrome P450 85A	1.65561	1.56441	0.780415	1	2
Gohir.A07G224300	RGLG2	E3 ubiquitin-protein ligase RGLG2	1.13922	1.09213	0.700095	1	2
Gohir.D12G006300	At2g48020	Sugar transporter ERD6-like 7	2.44178	1.18843	0.767872	1	2
Gohir.D12G063700	IPP	Soluble inorganic pyrophosphatase	0.936887	1.2884	0.656095	1	2
Gohir.D01G109600	At5g67200	Probable inactive receptor kinase At5g67200	1.0993	1.65802	0.66828	1	2
Gohir.A03G028900	At2g30020	Probable protein phosphatase 2C 25	2.30229	1.31704	0.653947	1	2
Gohir.D03G157600	CYP75B2	Flavonoid 3'-monooxygenase	1.33051	1.49185	0.651551	1	2
Gohir.D09G163800	PRA1B4	PRA1 family protein B4	1.32233	1.09723	0.741122	1	2
Gohir.A06G181000	CIPK1	CBL-interacting serine/threonine-protein kinase 1	1.60995	1.14314	0.758331	1	2
Gohir.D01G082800	MTP10	Metal tolerance protein 10	1.35448	1.18345	0.767461	0.999999	2
Gohir.A06G170500	At3g03770	Probable inactive leucine-rich repeat receptor-like protein kinase At3g03770	2.42953	1.17934	0.670058	1	2
Gohir.D11G235400	Ighmbp2	DNA-binding protein SMUBP-2	2.67654	1.36991	0.785969	1	2
Gohir.D10G110400	PATL3	Patellin-3	1.54353	1.34074	0.651943	1	2
Gohir.A09G100700	CXE15	Probable carboxylesterase 15	1.49562	1.25537	0.778376	1	2
Gohir.A12G167000	GLOX1	Aldehyde oxidase GLOX1	0.980518	1.07542	0.720714	0.999999	2
Gohir.D07G162200	SDI1	Protein SULFUR DEFICIENCY-INDUCED 1	1.40241	1.72841	0.684247	1	2
Gohir.D09G167800	TAR2	Tryptophan aminotransferase-related protein 2	0.937751	1.19306	0.769795	1	2
Gohir.D05G157100	NAT2	Nucleobase-ascorbate transporter 2	1.47134	1.12882	0.681853	1	2
Gohir.A05G090700	At3g09070	UPF0503 protein At3g09070, chloroplastic	1.20861	1.25914	0.65793	1	2
Gohir.A09G248400	TMEM135	Transmembrane protein 135	1.52883	1.72954	0.752314	1	2
Gohir.D05G186900	EXPA1	Expansin-A1	0.968428	1.21383	0.773296	1	2
Gohir.D05G384900	At5g55860	WEB family protein At5g55860	2.3488	1.07489	0.714433	0.999999	2
Gohir.A04G102100	PAT07	Probable protein S-acyltransferase 7	1.08271	1.20619	0.772211	1	2
Gohir.D13G083900	SPL6	Squamosa promoter-binding-like protein 6	1.54747	1.51952	0.784704	1	2
Gohir.D02G157800	At3g26430	GDSL esterase/lipase At3g26430	1.58636	1.31542	0.783823	1	2
Gohir.A13G101800	NAC079	NAC domain-containing protein 79	1.37756	1.20226	0.665139	1	2
Gohir.D01G021100	At2g14440	Putative leucine-rich repeat receptor-like serine/threonine-protein kinase At2g14440	1.07698	1.29224	0.654601	1	2
Gohir.D11G219600	ABCG11	ABC transporter G family member 11	2.45863	1.07577	0.726328	1	2
Gohir.A06G146300	PDF2	Homeobox-leucine zipper protein PROTODERMAL FACTOR 2	1.31505	1.72256	0.681469	1	2
Gohir.D11G122900	AGP26	Classical arabinogalactan protein 26	2.13049	1.67029	0.668782	1	2
Gohir.D10G004500	At4g20940	Probable LRR receptor-like serine/threonine-protein kinase At4g20940	2.25275	1.35502	0.65062	1	2
Gohir.D13G072800	ATHB-13	Homeobox-leucine zipper protein ATHB-13	1.56833	1.31544	0.784311	1	2
Gohir.A13G102200	KN	Syntaxin-related protein KNOLLE	1.53277	1.07458	0.728679	0.999978	2
Gohir.D12G208200	CSLD3	Cellulose synthase-like protein D3	1.03637	1.13427	0.678761	1	2
Gohir.D03G175700	HDG5	Homeobox-leucine zipper protein HDG5	1.68062	1.18501	0.66731	1	2
Gohir.A07G000700	GGCT2	Gamma-glutamylcyclotransferase 2-2	2.31523	1.07068	0.720807	1	2
Gohir.A04G113200	LNK1	Protein LNK1	1.45093	1.73751	0.751423	1	2
Gohir.D09G051200	RHG1A	Probable E3 ubiquitin-protein ligase RHG1A	1.72118	1.08183	0.736676	0.999999	2
Gohir.A11G321700	KIPK2	Serine/threonine-protein kinase KIPK2	1.13408	1.13934	0.67683	1	2
Gohir.A13G141800	HSP21.7	21.7 kDa class VI heat shock protein	1.88257	1.07038	0.712198	0.99999	2
Gohir.D11G195200	CYP82C4	Cytochrome P450 82C4	1.43228	1.53657	0.78507	1	2
Gohir.A05G234000	At4g08290	WAT1-related protein At4g08290	1.24728	1.637	0.661711	1	2
Gohir.D07G114300	At5g22090	Protein FAF-like, chloroplastic	1.29212	1.4492	0.788851	1	2
Gohir.D11G237900	grpE	Protein GrpE	2.41414	1.20018	0.663267	1	2
Gohir.D10G253700	At1g61180	Probable disease resistance protein At1g61180	0.931043	1.0678	0.727188	0.999999	2
Gohir.D11G072300	P4H7	Probable prolyl 4-hydroxylase 7	1.4831	1.15377	0.764923	1	2
Gohir.A11G226200	MYB306	Myb-related protein 306	2.02984	1.07012	0.730616	0.999999	2
Gohir.D13G138200	ABCC3	ABC transporter C family member 3	0.949949	1.16694	0.767801	1	2
Gohir.D09G172100	LRK10L-1.2	LEAF RUST 10 DISEASE-RESISTANCE LOCUS RECEPTOR-LIKE PROTEIN KINASE-like 1.2	2.08691	1.08086	0.739998	1	2
Gohir.A08G162800	ACD6	Protein ACCELERATED CELL DEATH 6	2.14137	1.33111	0.649959	1	2
Gohir.A02G163300	At5g66675	UPF0496 protein At5g66675	1.43826	1.07447	0.70093	0.999999	2
Gohir.A06G032600	SVP	MADS-box protein SVP	1.69466	1.10401	0.751141	0.999998	2
Gohir.A09G076600	RABF2B	Ras-related protein RABF2b	1.192	1.07115	0.733452	0.999999	2
Gohir.A08G248000	GRXC6	Glutaredoxin-C6	1.04111	1.46171	0.789126	1	2
Gohir.A01G109100	Os01g0794400	Probable nucleoredoxin 2	2.24586	1.06265	0.722101	1	2
Gohir.A13G166300	PVA22	Vesicle-associated protein 2-2	1.62803	1.09043	0.746216	1	2
Gohir.A13G043000	CYCD3-1	Cyclin-D3-1	1.82983	1.42362	0.78981	1	2
Gohir.A12G233000	At1g64065	Late embryogenesis abundant protein At1g64065	1.35578	1.30828	0.786042	1	2
Gohir.D01G208300	NAKR2	Protein SODIUM POTASSIUM ROOT DEFECTIVE 2	0.975852	1.74885	0.751024	1	2
Gohir.A07G181800	FER	Receptor-like protein kinase FERONIA	1.13714	1.0941	0.688552	0.999995	2
Gohir.D03G166500	NUDT8	Nudix hydrolase 8	1.22856	1.57165	0.783816	1	2
Gohir.D01G191000	PUB23	E3 ubiquitin-protein ligase PUB23	2.30061	1.78935	0.716867	1	2
Gohir.A04G085100	AKR4C9	NADPH-dependent aldo-keto reductase, chloroplastic	0.997707	1.19299	0.663122	1	2
Gohir.D07G066100	RVE7	Protein REVEILLE 7	1.53211	1.25245	0.655215	1	2
Gohir.A05G172700	CSC1	Calcium permeable stress-gated cation channel 1	1.79156	1.26042	0.782458	1	2
Gohir.D11G266700	secA	Protein translocase subunit SecA	1.28165	1.0646	0.730637	1	2
Gohir.D11G095400	RHA1B	E3 ubiquitin-protein ligase RHA1B	2.30982	1.13365	0.761821	1	2
Gohir.D01G206600	AP2	Floral homeotic protein APETALA 2	1.01695	1.23563	0.656919	1	2
Gohir.D10G204200	SDR1	(+)-neomenthol dehydrogenase	1.35884	1.48386	0.647471	1	2
Gohir.A06G108900	JMJ30	Lysine-specific demethylase JMJ30	2.52101	1.0859	0.690956	1	2
Gohir.D10G027700	At2g14440	Putative leucine-rich repeat receptor-like serine/threonine-protein kinase At2g14440	1.61664	1.31012	0.649981	1	2
Gohir.D01G108100	AMY1.1	Alpha-amylase	1.44248	1.60876	0.65594	1	2
Gohir.A11G014900	CBL4	Calcineurin B-like protein 4	1.00031	1.23621	0.780333	1	2
Gohir.D03G136300	NCRK	Receptor-like serine/threonine-protein kinase NCRK	1.79446	1.37358	0.646954	1	2
Gohir.A05G074600	ARF4	Auxin response factor 4	0.974891	1.0571	0.717001	0.999999	2
Gohir.A01G180000	BCAT7	Putative branched-chain-amino-acid aminotransferase 7	1.05482	1.77164	0.742687	1	2
Gohir.A05G289100	LRK10	Rust resistance kinase Lr10	1.37651	1.68177	0.666463	1	2
Gohir.D05G045400	At5g26010	Probable protein phosphatase 2C 72	2.25388	1.18637	0.663008	1	2
Gohir.D11G322200	BHLH106	Transcription factor bHLH106	1.29422	1.1159	0.67824	1	2
Gohir.D08G252700	SAUR72	Auxin-responsive protein SAUR72	1.3807	1.22707	0.779952	1	2
Gohir.A05G383300	ABCG5	ABC transporter G family member 5	1.05429	1.51741	0.789101	1	2
Gohir.D11G304300	At1g07650	Probable LRR receptor-like serine/threonine-protein kinase At1g07650	1.16948	1.47773	0.790663	1	2
Gohir.D04G112900	LOG3	Cytokinin riboside 5'-monophosphate phosphoribohydrolase LOG3	1.57617	1.11324	0.758328	1	2
Gohir.A11G008800	SOT10	Cytosolic sulfotransferase 10	2.5824	1.47721	0.790767	1	2
Gohir.D05G312300	POLA2	DNA polymerase alpha subunit B	0.854986	1.06284	0.735598	0.999997	2
Gohir.A01G219200	NAKR2	Protein SODIUM POTASSIUM ROOT DEFECTIVE 2	0.871812	1.21986	0.77965	0.999994	2
Gohir.A06G029800	BHLH93	Transcription factor bHLH93	1.77594	1.32126	0.64799	1	2
Gohir.D02G004700	PUB16	U-box domain-containing protein 16	1.58807	1.28475	0.650362	1	2
Gohir.A13G155300	relA	GTP pyrophosphokinase	0.987049	1.22943	0.781108	1	2
Gohir.D10G004800	VPS2.2	Vacuolar protein sorting-associated protein 2 homolog 2	0.878736	1.54874	0.78782	1	2
Gohir.D11G262100	ERF1B	Ethylene-responsive transcription factor 1B	1.21446	1.15969	0.770504	0.999982	2
Gohir.A12G150600	WDL7	Protein WVD2-like 7	1.6892	1.05753	0.703623	1	2
Gohir.A12G199000	TPPA	Trehalose-phosphate phosphatase A	1.15406	1.05059	0.71289	0.999993	2
Gohir.A06G069600	MIOX2	Inositol oxygenase 2	1.58664	1.4395	0.792096	1	2
Gohir.D10G140800	PIN1B	Probable auxin efflux carrier component 1b	1.16127	1.19372	0.776573	1	2
Gohir.A10G222800	UVR8	Ultraviolet-B receptor UVR8	2.08908	1.18982	0.775983	1	2
Gohir.D11G268500	At3g03980	NADPH-dependent aldehyde reductase-like protein, chloroplastic	1.03996	1.15955	0.666133	1	2
Gohir.A06G045400	ILL6	IAA-amino acid hydrolase ILR1-like 6	1.83783	1.23474	0.782073	1	2
Gohir.D07G175000	AGO16	Protein argonaute 16	1.02463	1.05124	0.709932	1	2
Gohir.A01G210300	PXC1	Leucine-rich repeat receptor-like protein kinase PXC1	2.13538	1.36839	0.645441	1	2
Gohir.D09G202700	IN2-2	IN2-2 protein	1.39941	1.12373	0.762687	1	2
Gohir.D02G232300	NDC80	Kinetochore protein NDC80 homolog	0.9325	1.0986	0.681558	1	2
Gohir.A05G413800	LRK10	Rust resistance kinase Lr10	0.862974	1.70492	0.767911	1	2
Gohir.D02G169400	HAT5	Homeobox-leucine zipper protein HAT5	2.08841	1.04779	0.719438	1	2
Gohir.D05G182700	BAHD1	BAHD acyltransferase At5g47980	1.48629	1.04953	0.726525	1	2
Gohir.A09G187400	HIPP30	Heavy metal-associated isoprenylated plant protein 30	1.73645	1.07941	0.688435	0.999999	2
Gohir.A12G103000	SBTI1.1	Subtilisin-like protease SBT1.1	1.10228	1.06653	0.742223	1	2
Gohir.A12G133500	At5g23160	Uncharacterized protein At5g23160	1.1268	1.04665	0.714643	0.999998	2
Gohir.D09G038300	TCP20	Transcription factor TCP20	1.43516	1.0596	0.738343	1	2
Gohir.D05G206800	NHL13	NDR1/HIN1-like protein 13	1.38981	1.39403	0.792605	1	2
Gohir.D11G171500	LRK10L-1.4	LEAF RUST 10 DISEASE-RESISTANCE LOCUS RECEPTOR-LIKE PROTEIN KINASE-like 1.4	1.49769	1.79722	0.732945	1	2
Gohir.A01G012300	trmt11	tRNA (guanine(10)-N2)-methyltransferase homolog	0.981212	1.13467	0.67037	1	2
Gohir.D10G026000	At4g21705	Pentatricopeptide repeat-containing protein At4g21705, mitochondrial	1.42341	1.05372	0.702521	1	2
Gohir.D05G100500	MPK3	Mitogen-activated protein kinase 3	1.94952	1.57503	0.649914	1	2
Gohir.D02G055200	SWEET17	Bidirectional sugar transporter SWEET17	2.07203	1.79547	0.70166	1	2
Gohir.D08G154200	WRKY22	WRKY transcription factor 22	1.65352	1.18396	0.660742	1	2
Gohir.A04G144300	At1g60630	Inactive leucine-rich repeat receptor-like serine/threonine-protein kinase At1g60630	2.06324	1.05077	0.733067	0.999999	2
Gohir.A10G118700	EPFL4	EPIDERMAL PATTERNING FACTOR-like protein 4	1.53672	1.43971	0.793343	1	2
Gohir.D05G135800	DOF1.7	Dof zinc finger protein DOF1.7	0.9085	1.04396	0.712427	1	2
Gohir.D04G034000	CXE18	Probable carboxylesterase 18	1.31476	1.06613	0.692386	0.999982	2
Gohir.A13G146600	SPL4	Squamosa promoter-binding-like protein 4	1.62297	1.07734	0.687127	0.999998	2
Gohir.D05G242300	ARPN	Basic blue protein	2.41467	1.1768	0.775664	1	2
Gohir.D05G014700	MGD2	Monogalactosyldiacylglycerol synthase 2, chloroplastic	0.879201	1.442	0.793514	1	2
Gohir.A11G070400	CML45	Probable calcium-binding protein CML45	2.62595	1.31767	0.790609	1	2
Gohir.A02G011400	3BETAHSD/D3	3beta-hydroxysteroid-dehydrogenase/decarboxylase isoform 3	2.28183	1.04987	0.702417	1	2
Gohir.A12G104400	BAP2	BON1-associated protein 2	1.66817	1.25763	0.786221	1	2
Gohir.A06G025000	PSK3	Phytosulfokines 3	1.54059	1.17436	0.775616	1	2
Gohir.1Z051200	At2g23930	Probable small nuclear ribonucleoprotein G	1.74842	1.0524	0.699466	0.999999	2
Gohir.D09G172400	B120	G-type lectin S-receptor-like serine/threonine-protein kinase B120	1.50025	1.29288	0.64741	1	2
Gohir.D05G244900	At2g25060	Early nodulin-like protein 1	0.992688	1.38778	0.793736	1	2
Gohir.D06G014200	MYB44	Transcription factor MYB44	1.96295	1.10041	0.759462	0.999999	2
Gohir.A06G192900	PDAT1	Phospholipid:diacylglycerol acyltransferase 1	2.02889	1.05942	0.743036	1	2
Gohir.A05G084700	neur	Protein neuralized	2.42403	1.25933	0.64979	1	2
Gohir.A06G061500	ALDH2C4	Aldehyde dehydrogenase family 2 member C4	2.03703	1.44561	0.794249	1	2
Gohir.D01G131500	GXM1	Glucuronoxylan 4-O-methyltransferase 1	1.20366	1.79868	0.738406	1	2
Gohir.D13G025600	PPR336	Pentatricopeptide repeat-containing protein At1g61870, mitochondrial	1.27432	1.07246	0.686939	1	2
Gohir.A12G208400	PYR1	Abscisic acid receptor PYR1	2.33465	1.7981	0.738997	1	2
Gohir.A05G203700	NHL13	NDR1/HIN1-like protein 13	1.36551	1.42026	0.794456	1	2
Gohir.D11G136500	MYB14	Transcription factor MYB14	2.28762	1.26135	0.649402	1	2
Gohir.D12G242100	BLT	Protein BRANCHLESS TRICHOME	2.34782	1.03699	0.718045	0.999999	2
Gohir.A05G400400	NQR	NADPH:quinone oxidoreductase	2.68081	1.55117	0.646399	1	2
Gohir.A07G052100	At3g03770	Probable inactive leucine-rich repeat receptor-like protein kinase At3g03770	1.94656	1.04048	0.707858	1	2
Gohir.A11G069100	SSRP1	FACT complex subunit SSRP1	1.9792	1.07216	0.686257	1	2
Gohir.D05G385900	KIN14F	Kinesin-like protein KIN-14F	0.93824	1.04991	0.738819	1	2
Gohir.A12G128000	CSLD5	Cellulose synthase-like protein D5	1.09611	1.17033	0.776212	1	2
Gohir.D11G198000	At3g27390	Uncharacterized membrane protein At3g27390	1.13399	1.54637	0.791142	1	2
Gohir.A02G037800	ACO3	1-aminocyclopropane-1-carboxylate oxidase homolog	1.48148	1.04519	0.700827	0.999999	2
Gohir.1Z034900	TL17	Thylakoid lumenal 17.4 kDa protein, chloroplastic	1.37803	1.35716	0.642911	1	2
Gohir.D09G114100	PXC3	Leucine-rich repeat receptor-like tyrosine-protein kinase PXC3	2.58264	1.19188	0.656736	1	2
Gohir.A11G123700	OFP12	Transcription repressor OFP12	1.56085	1.0793	0.754508	0.999999	2
Gohir.D05G121200	At2g39795	Uncharacterized protein At2g39795, mitochondrial	1.44573	1.26871	0.647966	1	2
Gohir.A12G079300	CAD	Probable mannitol dehydrogenase	1.28908	1.81672	0.722815	1	2
Gohir.D13G192200	MCM5	DNA replication licensing factor MCM5	1.99819	1.23835	0.786129	1	2
Gohir.D10G010000	EHD2	EH domain-containing protein 2	1.78076	1.07029	0.751843	0.999999	2
Gohir.A11G096100	WRKY46	Probable WRKY transcription factor 46	2.12604	1.43635	0.795612	1	2
Gohir.D08G181800	NPSN11	Novel plant SNARE 11	1.5493	1.03354	0.709997	1	2
Gohir.D06G039700	SULTR1	Sulfate transporter 1.3	0.975037	1.42042	0.795679	1	2
Gohir.D10G183200	BOR4	Boron transporter 4	1.81405	1.08251	0.75676	1	2
Gohir.D09G035300	Ank3	Ankyrin-3	1.90932	1.50951	0.642737	1	2
Gohir.D11G085100	CRR4	Pentatricopeptide repeat-containing protein At2g45350, chloroplastic	1.31639	1.23307	0.786163	1	2
Gohir.D04G079700	G6PDH	Glucose-6-phosphate 1-dehydrogenase, cytoplasmic isoform	1.01828	1.40548	0.795852	1	2
Gohir.D02G205000	ZAT10	Zinc finger protein ZAT10	2.35388	1.49216	0.79482	1	2
Gohir.A03G212300	BNM2A	BURP domain-containing protein BNM2A	2.48575	1.12269	0.76844	1	2
Gohir.D05G139100	APM1	Aminopeptidase M1	0.956442	1.46247	0.795674	1	2
Gohir.D11G138800	MIK2	MDIS1-interacting receptor like kinase 2	0.877766	1.05912	0.688817	1	2
Gohir.D11G106400	LHY	Protein LHY	1.29008	1.71915	0.77037	1	2
Gohir.D02G177400	HSL1	Receptor-like protein kinase HSL1	2.57508	1.05092	0.743807	1	2
Gohir.D06G028500	sll0103	Uncharacterized protein sll0103	1.97355	1.27661	0.790552	1	2
Gohir.A03G022400	RBCS	Ribulose bisphosphate carboxylase small chain, chloroplastic	2.56803	1.71394	0.771729	1	2
Gohir.D13G188600	MICU	Calcium uptake protein, mitochondrial	2.05419	1.03372	0.73154	0.999999	2
Gohir.D07G020600	HSP17.9-D	17.9 kDa class II heat shock protein	2.16784	1.82173	0.715243	1	2
Gohir.D13G188100	ARR12	Two-component response regulator ARR12	2.12022	1.3519	0.641794	1	2
Gohir.D01G141800	PCR2	Protein PLANT CADMIUM RESISTANCE 2	1.92006	1.26825	0.646699	1	2
Gohir.D03G123200	LAC2	Laccase-2	1.10472	1.08823	0.760143	0.999971	2
Gohir.A12G111200	TBL25	Protein trichome birefringence-like 25	0.927107	1.19609	0.782283	1	2
Gohir.A03G161700	pprA	Protein phosphatase 1 regulatory subunit pprA	1.16222	1.06899	0.683362	1	2
Gohir.D11G162500	ZIP5	Zinc transporter 5	1.4001	1.69129	0.776537	1	2
Gohir.A12G153100	At4g15970	Uncharacterized protein At4g15970	2.66411	1.03407	0.733472	0.999998	2
Gohir.D08G196000	PLDBETA1	Phospholipase D beta 1	1.20195	1.28176	0.645474	1	2
Gohir.D07G002600	At5g20050	Probable receptor-like protein kinase At5g20050	2.44176	1.05797	0.748876	0.999999	2
Gohir.A01G066800	NAC056	NAC transcription factor 56	1.24302	1.80635	0.695612	1	2
Gohir.D11G222900	TPPJ	Probable trehalose-phosphate phosphatase J	1.45252	1.82203	0.725919	1	2
Gohir.D07G188500	FER	Receptor-like protein kinase FERONIA	1.06576	1.61911	0.786803	1	2
Gohir.A02G110300	NADK2	NAD kinase 2, chloroplastic	2.53751	1.03981	0.738871	0.999999	2
Gohir.A08G147300	NFD4	Protein NUCLEAR FUSION DEFECTIVE 4	0.98373	1.05758	0.749169	0.999999	2
Gohir.D08G087500	RLK1	G-type lectin S-receptor-like serine/threonine-protein kinase RLK1	1.83911	1.3507	0.79544	1	2
Gohir.A13G014700	ESK1	Protein ESKIMO 1	1.12193	1.10595	0.671087	0.999999	2
Gohir.A03G185300	GH3.1	Probable indole-3-acetic acid-amido synthetase GH3.1	2.11304	1.72493	0.770612	1	2
Gohir.D01G220000	PATL6	Patellin-6	2.26248	1.78329	0.682767	1	2
Gohir.A05G209800	VDAC2	Mitochondrial outer membrane protein porin 2	1.03248	1.02358	0.722673	0.999999	2
Gohir.D02G058100	AAE7	Acetate/butyrate--CoA ligase AAE7, peroxisomal	1.27469	1.2794	0.644889	1	2
Gohir.D07G047900	ERF106	Ethylene-responsive transcription factor ERF106	1.97522	1.21399	0.651265	1	2
Gohir.D06G212900	NHL13	NDR1/HIN1-like protein 13	0.973081	1.08045	0.677632	1	2
Gohir.A01G075400	ETC1	MYB-like transcription factor ETC1	1.68134	1.1799	0.655756	1	2
Gohir.A02G001600	RER3	Protein RETICULATA-RELATED 3, chloroplastic	2.26192	1.02493	0.709314	0.999998	2
Gohir.D11G127300	GNK2	Antifungal protein ginkbilobin-2	1.46094	1.09302	0.673689	0.999999	2
Gohir.D07G153800	SPL8	Squamosa promoter-binding-like protein 8	1.95109	1.80878	0.742469	1	2
Gohir.D05G379400	DIR4	Dirigent protein 4	1.6533	1.65034	0.783987	1	2
Gohir.A11G135800	At4g13710	Probable pectate lyase 15	1.00874	1.79832	0.748784	1	2
Gohir.D13G114200	CBP60C	Calmodulin-binding protein 60 C	0.956894	1.62033	0.649002	1	2
Gohir.D02G126300	PHL8	Myb family transcription factor PHL8	0.880329	1.0841	0.675794	0.999999	2
Gohir.A07G084200	At1g05000	Probable tyrosine-protein phosphatase At1g05000	2.40553	1.16538	0.657576	1	2
Gohir.A01G091200	NFYB3	Nuclear transcription factor Y subunit B-3	1.47093	1.4688	0.797311	1	2
Gohir.D12G031900	SAUR50	Auxin-responsive protein SAUR50	1.12746	1.15579	0.777762	0.999999	2
Gohir.D02G001900	RER3	Protein RETICULATA-RELATED 3, chloroplastic	1.28824	1.14163	0.775434	0.999999	2
Gohir.A01G112300	ARF5	Auxin response factor 5	1.30223	1.24702	0.790053	1	2
Gohir.A10G048200	At1g56130	Probable LRR receptor-like serine/threonine-protein kinase At1g56130	2.143	1.44017	0.798097	1	2
Gohir.D07G064800	ABCG11	ABC transporter G family member 11	1.92835	1.02349	0.731051	0.999999	2
Gohir.D12G061000	BBX19	B-box zinc finger protein 19	1.21552	1.45343	0.638834	1	2
Gohir.A11G126800	CPRF2	Light-inducible protein CPRF2	2.30216	1.09176	0.764163	1	2
Gohir.A10G014200	CYP77A3	Cytochrome P450 77A3	1.29761	1.81656	0.740214	1	2
Gohir.D13G131300	nep1	Aspartic proteinase nepenthesin-1	2.59418	1.25116	0.790692	1	2
Gohir.A01G194800	Abhd18	Protein ABHD18	1.72571	1.0534	0.751419	0.999999	2
Gohir.A07G168600	At1g05000	Probable tyrosine-protein phosphatase At1g05000	1.14763	1.10531	0.768207	0.999998	2
Gohir.D01G057800	SD11	G-type lectin S-receptor-like serine/threonine-protein kinase SD1-1	2.53344	1.06491	0.75627	0.999999	2
Gohir.A13G178000	RPA2A	Replication protein A 32 kDa subunit A	1.16122	1.35041	0.797293	1	2
Gohir.A12G174000	ARASP2	Probable membrane metalloprotease ARASP2, chloroplastic	1.51324	1.37179	0.797999	1	2
Gohir.A05G406500	NFYA3	Nuclear transcription factor Y subunit A-3	1.26674	1.25099	0.645666	1	2
Gohir.D07G073900	SNAP33	SNAP25 homologous protein SNAP33	1.43765	1.04503	0.688342	1	2
Gohir.A09G073300	ERF4	Ethylene-responsive transcription factor 4	1.63971	1.06471	0.756839	0.999998	2
Gohir.A08G175500	GRF10	Growth-regulating factor 10	1.61411	1.24813	0.645724	1	2
Gohir.D03G023900	MAPKKK17	Mitogen-activated protein kinase kinase kinase 17	0.875265	1.53399	0.64073	1	2
Gohir.A06G159200	Imp4	U3 small nucleolar ribonucleoprotein protein IMP4	1.62873	1.04259	0.748124	1	2
Gohir.A13G135300	KIN12F	Kinesin-like protein KIN-12F	0.883485	1.1877	0.784347	1	2
Gohir.A10G033600	PSR2	Probable phosphatase PSR2	1.08387	1.01344	0.715192	0.99999	2
Gohir.D08G132800	CRF2	Ethylene-responsive transcription factor CRF2	2.31452	1.02186	0.73484	1	2
Gohir.D11G177100	AAE11	Butyrate--CoA ligase AAE11, peroxisomal	1.04922	1.83289	0.706539	1	2
Gohir.A13G040500	CYP707A4	Abscisic acid 8'-hydroxylase 4	0.864169	1.57332	0.793888	1	2
Gohir.D11G099700	AGP20	Arabinogalactan peptide 20	1.64621	1.83596	0.725148	1	2
Gohir.D08G115800	ARP1	Probable RNA-binding protein ARP1	1.21381	1.54503	0.640796	1	2
Gohir.A10G240400	CAN2	Staphylococcal-like nuclease CAN2	1.16496	1.32695	0.639508	1	2
Gohir.A05G342100	BHLH61	Transcription factor bHLH61	0.94416	1.06079	0.679523	0.999997	2
Gohir.A12G035000	NAC035	NAC domain-containing protein 35	1.13576	1.02259	0.738118	0.999999	2
Gohir.D01G030100	UBP15	Ubiquitin carboxyl-terminal hydrolase 15	1.08861	1.0191	0.701621	0.999999	2
Gohir.D06G072000	At2g19490	DNA repair protein recA homolog 3, mitochondrial	1.18813	1.15388	0.65678	1	2
Gohir.D02G012200	3BETAHSD/D3	3beta-hydroxysteroid-dehydrogenase/decarboxylase isoform 3	0.950706	1.0177	0.702389	0.999999	2
Gohir.A08G013700	ORC1A	Origin of replication complex subunit 1A	1.26239	1.37593	0.799356	1	2
Gohir.A13G160600	ARAD1	Probable arabinosyltransferase ARAD1	1.09158	1.08535	0.765373	1	2
Gohir.A06G083500	ERECTA	LRR receptor-like serine/threonine-protein kinase ERECTA	1.85049	1.598	0.792588	1	2
Gohir.D13G242500	MTERF8	Transcription termination factor MTERF8, chloroplastic	2.57633	1.16073	0.655404	1	2
Gohir.A07G202700	LPA1	Protein LOW PSII ACCUMULATION 1, chloroplastic	2.6093	1.39905	0.799863	1	2
Gohir.A06G161000	PYL6	Abscisic acid receptor PYL6	1.00228	1.67725	0.783411	1	2
Gohir.A12G124200	WRKY65	Probable WRKY transcription factor 65	1.05447	1.0528	0.681697	0.999998	2
Gohir.D07G223400	BIR2	Inactive LRR receptor-like serine/threonine-protein kinase BIR2	0.906008	1.00822	0.718283	0.999996	2
Gohir.D10G249600	IMK3	Probable leucine-rich repeat receptor-like protein kinase IMK3	1.09668	1.29504	0.79611	1	2
Gohir.A01G094000	FKBP16-1	Peptidyl-prolyl cis-trans isomerase FKBP16-1, chloroplastic	0.920033	1.08786	0.766571	1	2
Gohir.A10G032100	SRG1	Protein SRG1	1.93062	1.30275	0.796672	1	2
Gohir.D10G102900	Acx	Acyl-coenzyme A oxidase, peroxisomal	2.47989	1.60383	0.792406	1	2
Gohir.D12G197800	AMC1	Metacaspase-1	1.74472	1.09802	0.667503	1	2
Gohir.A01G119100	BKI1	BRI1 kinase inhibitor 1	0.923569	1.01661	0.735431	0.999999	2
Gohir.A01G027000	PGR5	Protein PROTON GRADIENT REGULATION 5, chloroplastic	1.33238	1.05576	0.756647	1	2
Gohir.D11G098800	At4g01130	GDSL esterase/lipase At4g01130	0.875194	1.10119	0.666671	1	2
Gohir.D08G250300	Cenpv	Centromere protein V	2.24167	1.13537	0.777524	0.999998	2
Gohir.D05G107000	IRX7	Probable glucuronoxylan glucuronosyltransferase IRX7	1.90797	1.01435	0.702828	0.999999	2
Gohir.D13G090700	ASE2	Amidophosphoribosyltransferase 2, chloroplastic	2.28398	1.11763	0.774097	1	2
Gohir.A05G240800	SKP2A	F-box protein SKP2A	1.7903	1.34951	0.799235	1	2
Gohir.D11G066500	GSTU18	Glutathione S-transferase U18	1.46929	1.21503	0.789659	1	2
Gohir.D04G062500	ALY2	THO complex subunit 4B	1.01871	1.17506	0.652318	1	2
Gohir.A06G125700	DOF5.3	Dof zinc finger protein DOF5.3	1.13037	1.3317	0.798686	1	2
Gohir.A11G170900	DDB_G0289029	IST1-like protein	2.31531	1.14662	0.780036	1	2
Gohir.A01G217400	SRG1	Protein SRG1	2.56691	1.67358	0.784808	1	2
Gohir.D01G017000	At5g63020	Probable disease resistance protein At5g63020	1.07276	1.02673	0.692253	0.999998	2
Gohir.A02G031900	GT5	Anthocyanidin 3-O-glucosyltransferase 5	1.64266	1.30945	0.639164	1	2
Gohir.A04G045700	MPK19	Mitogen-activated protein kinase 19	2.22504	1.00549	0.713438	0.999998	2
Gohir.A08G062000	AUX22B	Auxin-induced protein 22B	1.35556	1.80974	0.685195	1	2
Gohir.D04G188900	At1g60630	Inactive leucine-rich repeat receptor-like serine/threonine-protein kinase At1g60630	1.26119	1.09626	0.666998	1	2
Gohir.D06G176700	PELP1	Proline-, glutamic acid- and leucine-rich protein 1	0.962657	1.01105	0.732905	0.999999	2
Gohir.D09G027800	DJC76	Chaperone protein dnaJ C76, chloroplastic	1.41534	1.8404	0.731726	1	2
Gohir.A05G052200	RTNLB21	Reticulon-like protein B21	2.65515	1.08991	0.768577	1	2
Gohir.D10G041600	KATNAL2	Katanin p60 ATPase-containing subunit A-like 2	1.84982	1.20612	0.647677	1	2
Gohir.A03G193300	AKT2	Potassium channel AKT2/3	2.40666	1.37731	0.636099	1	2
Gohir.A12G207900	Os04g0590900	E3 ubiquitin-protein ligase Os04g0590900	1.14264	1.00729	0.730803	1	2
Gohir.D05G160100	PER19	Peroxidase 19	1.01929	1.11459	0.774652	1	2
Gohir.A05G017400	At1g15400	Uncharacterized protein At1g15400	1.66528	1.47319	0.800792	1	2
Gohir.A13G114600	At5g16400	Thioredoxin F2, chloroplastic	0.935092	1.58846	0.794955	1	2
Gohir.D11G259400	CPRF2	Light-inducible protein CPRF2	1.12111	1.01988	0.694409	0.999999	2
Gohir.D03G123400	SPAC24B11.05	Uncharacterized protein C24B11.05	1.50401	1.46938	0.635762	1	2
Gohir.A11G238300	AOP1.2	Probable 2-oxoglutarate-dependent dioxygenase AOP1.2	1.2167	1.12171	0.776448	1	2
Gohir.A01G105300	CYCB2-4	Cyclin-B2-4	0.875249	1.08428	0.767862	1	2
Gohir.D13G016000	ACO2	1-aminocyclopropane-1-carboxylate oxidase 2	1.58407	1.14176	0.656439	1	2
Gohir.A10G204300	PBL19	Probable serine/threonine-protein kinase PBL19	1.83677	1.02588	0.689855	0.999997	2
Gohir.A12G109000	ROPGEF3	Rop guanine nucleotide exchange factor 3	1.34116	1.00352	0.707693	0.999998	2
Gohir.D12G247800	SAUR32	Auxin-responsive protein SAUR32	2.44347	1.33971	0.636726	1	2
Gohir.A04G077700	SGR9	E3 ubiquitin-protein ligase SGR9, amyloplastic	1.48042	1.07776	0.76652	0.999997	2
Gohir.D03G139700	At2g30020	Probable protein phosphatase 2C 25	1.64013	1.80794	0.682133	1	2
Gohir.D01G099100	ARF5	Auxin response factor 5	1.2494	1.36919	0.635716	1	2
Gohir.D11G105700	PRR95	Two-component response regulator-like PRR95	1.96604	1.20548	0.789874	1	2
Gohir.D09G214400	HT1	Serine/threonine-protein kinase HT1	1.04946	1.17317	0.785799	1	2
Gohir.D02G044700	ERF1B	Ethylene-responsive transcription factor 1B	1.10114	1.49774	0.800755	1	2
Gohir.D11G100800	WRKY46	Probable WRKY transcription factor 46	2.43445	1.39064	0.801713	1	2
Gohir.A13G196300	ABI1	Protein phosphatase 2C 56	1.45506	1.16694	0.785119	1	2
Gohir.D12G014900	At5g64080	Non-specific lipid-transfer protein-like protein At5g64080	2.5887	1.00367	0.704835	1	2
Gohir.D13G138300	ABCC3	ABC transporter C family member 3	1.32853	1.08429	0.667928	1	2
Gohir.A02G176800	AAE2	Probable acyl-activating enzyme 2	0.957929	1.21109	0.645868	0.999999	2
Gohir.A11G307100	SIB2	Sigma factor binding protein 2, chloroplastic	2.26904	1.10501	0.77414	0.999999	2
Gohir.D07G227600	LSF1	Phosphoglucan phosphatase LSF1, chloroplastic	2.66011	1.48005	0.635162	1	2
Gohir.A07G054500	BT1	BTB/POZ and TAZ domain-containing protein 1	2.62542	1.21448	0.791509	1	2
Gohir.D07G075800	CDCA7L	Cell division cycle-associated 7-like protein	1.15503	1.07639	0.669638	1	2
Gohir.A05G032000	CFIS1	Pre-mRNA cleavage factor Im 25 kDa subunit 1	1.06813	1.11537	0.776593	0.999999	2
Gohir.A12G145000	At1g67900	BTB/POZ domain-containing protein At1g67900	1.7934	1.06291	0.763497	0.999995	2
Gohir.A01G031600	C/VIF1	Cell wall / vacuolar inhibitor of fructosidase 1	1.18312	1.66936	0.649216	1	2
Gohir.A07G114200	SSL3	Protein STRICTOSIDINE SYNTHASE-LIKE 3	1.61655	0.996404	0.71361	0.999999	2
Gohir.A05G373500	CDKB1-2	Cyclin-dependent kinase B1-2	1.56908	1.21125	0.64521	1	2
Gohir.A05G017900	PH0670	Aspartate racemase	0.926517	1.51548	0.800889	1	2
Gohir.D07G149000	SDR1	(+)-neomenthol dehydrogenase	1.33939	1.13325	0.656414	1	2
Gohir.A05G147700	TIFY5A	Protein TIFY 5A	0.997902	1.58141	0.797037	1	2
Gohir.D05G079100	RTM2	Inactive protein RESTRICTED TEV MOVEMENT 2	1.30055	1.08443	0.77022	0.999999	2
Gohir.A11G041600	RPL8	60S ribosomal protein L8	2.14097	1.09721	0.663525	1	2
Gohir.D11G091200	MNR1	(+)-neomenthol dehydrogenase	2.16609	1.33507	0.635681	1	2
Gohir.D09G076600	MTERF18	Transcription termination factor MTEF18, mitochondrial	1.00181	1.48076	0.6345	1	2
Gohir.D02G214300	AKT2	Potassium channel AKT2/3	1.98008	1.22	0.64378	1	2
Gohir.D06G194400	rtel1	Regulator of telomere elongation helicase 1	1.12858	1.0001	0.733984	0.999998	2
Gohir.A09G237800	MARD1	Protein MARD1	1.2579	0.99245	0.718912	0.999996	2
Gohir.D11G252700	At5g63930	Probable leucine-rich repeat receptor-like protein kinase At5g63930	1.17666	1.2481	0.640981	0.999999	2
Gohir.A04G021800	At4g27220	Probable disease resistance protein At4g27220	1.30585	0.992326	0.718141	0.999996	2
Gohir.A09G236300	GSVIVT00026920001	Probable polygalacturonase	2.04609	1.48292	0.634294	1	2
Gohir.1Z071700	AUR1	Serine/threonine-protein kinase Aurora-1	2.44686	1.06731	0.766378	0.999975	2
Gohir.D10G063600	DOF1.7	Dof zinc finger protein DOF1.7	2.07165	1.0062	0.73995	1	2
Gohir.A05G379600	WRKY28	Probable WRKY transcription factor 28	1.052	1.32665	0.80115	1	2
Gohir.D09G025000	POT8	Potassium transporter 8	1.84872	1.77517	0.668223	1	2
Gohir.D02G239000	CAT1	Cationic amino acid transporter 1	0.918231	1.33203	0.635147	1	2
Gohir.A05G012000	Os02g0799000	Probable protein phosphatase 2C 27	1.99826	1.3083	0.636303	1	2
Gohir.A09G036100	RPL27	50S ribosomal protein L27, chloroplastic	2.3996	1.19919	0.791375	1	2
Gohir.D11G110500	MYB61	Transcription factor MYB61	1.53036	1.3792	0.633514	1	2
Gohir.A06G189900	MPP	Mitochondrial-processing peptidase subunit alpha	1.86701	0.989409	0.72081	0.999998	2
Gohir.A11G035900	CML19	Putative calcium-binding protein CML19	0.893269	1.18838	0.790511	0.999997	2
Gohir.A01G199500	Donson	Protein downstream neighbor of Son	1.08023	1.03783	0.678178	1	2
Gohir.D13G215800	DTX15	Protein DETOXIFICATION 15	1.42606	1.10999	0.658591	1	2
Gohir.D09G013100	EXPA5	Expansin-A5	1.61552	1.02648	0.682275	1	2
Gohir.D11G223100	ATL78	RING-H2 finger protein ATL78	1.9644	1.00706	0.745137	0.999999	2
Gohir.D07G201900	UGT74G1	UDP-glycosyltransferase 74G1	1.78488	1.26066	0.638335	1	2
Gohir.D03G116000	At4g27745	Protein yippee-like At4g27745	0.874128	1.0698	0.667381	1	2
Gohir.A07G005900	PERK2	Proline-rich receptor-like protein kinase PERK2	1.49134	1.51513	0.633855	1	2
Gohir.D08G087300	UGT92A1	UDP-glycosyltransferase 92A1	0.853618	1.00669	0.745615	0.999995	2
Gohir.D02G185200	At4g03230	G-type lectin S-receptor-like serine/threonine-protein kinase At4g03230	1.57294	0.987456	0.728694	0.999997	2
Gohir.A11G302400	CYP89A2	Cytochrome P450 89A2	1.48902	1.10315	0.777852	0.999999	2
Gohir.D11G208500	SHR	Protein SHORT-ROOT	1.01503	1.75521	0.660545	1	2
Gohir.D02G159400	SMR6	Cyclin-dependent protein kinase inhibitor SMR6	1.56551	1.23969	0.639369	1	2
Gohir.A04G112200	At1g21140	Vacuolar iron transporter homolog 1	0.972679	1.36642	0.632143	1	2
Gohir.D02G017400	Dctpp1	dCTP pyrophosphatase 1	0.970189	1.85365	0.695807	1	2
Gohir.A05G355800	FBL4	F-box/LRR-repeat protein 4	2.21397	0.981412	0.722416	0.999999	2
Gohir.D08G158500	GATA4	GATA transcription factor 4	1.19639	1.12635	0.653837	1	2
Gohir.A07G027900	EBF1	EIN3-binding F-box protein 1	2.42027	0.981224	0.724492	0.999989	2
Gohir.A11G254500	TSO1	CRC domain-containing protein TSO1	0.964724	0.982445	0.728914	0.999994	2
Gohir.D05G178700	SCL13	Scarecrow-like protein 13	1.26744	1.19293	0.643615	1	2
Gohir.D10G243300	DIVARICATA	Transcription factor DIVARICATA	0.947807	1.71182	0.785707	1	2
Gohir.D08G116600	DMR6	Protein DOWNY MILDEW RESISTANCE 6	0.931571	1.55354	0.802438	1	2
Gohir.D02G047300	NPF5.2	Protein NRT1/ PTR FAMILY 5.2	2.12572	1.36368	0.805336	1	2
Gohir.A06G059100	GAI	DELLA protein GAI	1.82737	1.19142	0.643492	1	2
Gohir.A05G276500	PXN	Peroxisomal nicotinamide adenine dinucleotide carrier	1.72413	1.08246	0.775003	0.999995	2
Gohir.D11G272200	At1g54730	Sugar transporter ERD6-like 5	2.55773	1.00872	0.685881	0.999998	2
Gohir.A12G264100	AHL3	AT-hook motif nuclear-localized protein 3	1.19029	1.05747	0.768733	0.999992	2
Gohir.D13G180600	SWEET17	Bidirectional sugar transporter SWEET17	1.31409	1.53872	0.803466	1	2
Gohir.D12G250600	JMJ25	Lysine-specific demethylase JMJ25	1.1243	1.28143	0.635084	1	2
Gohir.D12G002500	IDD12	Protein indeterminate-domain 12	1.20238	1.27804	0.635309	1	2
Gohir.A12G240800	BLT	Protein BRANCHLESS TRICHOME	2.16258	0.984842	0.701565	0.999997	2
Gohir.A01G166200	At1g75040	Pathogenesis-related protein 5	1.11778	1.54784	0.633745	1	2
Gohir.A11G248500	CPRF2	Light-inducible protein CPRF2	2.2491	1.01509	0.754306	0.999998	2
Gohir.D11G019200	TRE1	Trehalase	1.1085	1.09796	0.77878	0.999996	2
Gohir.A05G000400	At3g13620	Probable polyamine transporter At3g13620	1.01103	0.976075	0.720659	0.999996	2
Gohir.A09G036400	RPL27	50S ribosomal protein L27, chloroplastic	1.40926	1.47172	0.806038	1	2
Gohir.D13G019600	RHC2A	Probable E3 ubiquitin-protein ligase RHC2A	1.64776	1.85965	0.74077	1	2
Gohir.A11G085900	ASK8	Shaggy-related protein kinase theta	1.40867	1.35756	0.631238	1	2
Gohir.A10G007600	PEPR1	Leucine-rich repeat receptor-like protein kinase PEPR1	1.54169	0.974866	0.71698	0.999996	2
Gohir.A06G005300	SAUR50	Auxin-responsive protein SAUR50	1.36412	1.64228	0.795818	1	2
Gohir.A12G184600	SARD1	Protein SAR DEFICIENT 1	1.76116	0.974685	0.713483	0.999979	2
Gohir.A13G084200	UAM1	UDP-arabinopyranose mutase 1	1.97287	1.55589	0.6338	1	2
Gohir.A07G088400	TMN12	Transmembrane 9 superfamily member 12	1.10827	1.51489	0.631751	1	2
Gohir.A11G104800	WRKY47	Probable WRKY transcription factor 47	0.856497	1.73356	0.653915	1	2
Gohir.A07G104700	PMR5	Protein PMR5	1.39145	1.03731	0.673182	0.999986	2
Gohir.A10G121700	CHS1	Chalcone synthase 1	2.09375	1.10701	0.655602	1	2
Gohir.A07G012200	HSFA2	Heat stress transcription factor A-2	0.959736	1.68404	0.645922	1	2
Gohir.A05G084600	ATL57	RING-H2 finger protein ATL57	2.45839	1.08422	0.660368	1	2
Gohir.A10G023600	DOF5.4	Dof zinc finger protein DOF5.4	1.5139	1.23817	0.799106	1	2
Gohir.A13G102300	MYB113	Transcription factor MYB113	1.495	1.62139	0.638537	1	2
Gohir.A03G202600	SAUR24	Auxin-responsive protein SAUR24	1.04874	1.29008	0.633675	0.999999	2
Gohir.D12G154300	WDL7	Protein WVD2-like 7	1.39298	1.04519	0.766733	1	2
Gohir.D11G148000	SYNC2	Asparagine--tRNA ligase, cytoplasmic 2	1.21901	0.984666	0.739139	0.999995	2
Gohir.D05G145100	At5g10370	ATP-dependent RNA helicase DEAH12, chloroplastic	1.32323	1.78514	0.772255	1	2
Gohir.D08G228300	HIPP32	Heavy metal-associated isoprenylated plant protein 32	2.40154	0.985881	0.696567	0.999999	2
Gohir.A01G143700	ASR3	Trihelix transcription factor ASR3	0.897294	1.19367	0.641995	1	2
Gohir.A11G221000	FAS2	Chromatin assembly factor 1 subunit FAS2	1.60942	0.990188	0.69295	0.999999	2
Gohir.D11G273400	BHLH94	Transcription factor bHLH94	1.36899	0.988691	0.693273	0.999997	2
Gohir.A03G148700	LRK10L-1.1	LEAF RUST 10 DISEASE-RESISTANCE LOCUS RECEPTOR-LIKE PROTEIN KINASE-like 1.1	0.8803	0.98885	0.744305	0.999943	2
Gohir.A13G019000	RBM28	RNA-binding protein 28	1.24683	1.48342	0.629804	1	2
Gohir.D09G220700	VIT_05s0020g04070	1,2-dihydroxy-3-keto-5-methylthiopentene dioxygenase 1	2.29385	1.25503	0.801309	1	2
Gohir.A08G039600	UBI3	Ubiquitin-40S ribosomal protein S27a	1.23836	0.969493	0.715714	0.999999	2
Gohir.D01G206200	NFYB8	Nuclear transcription factor Y subunit B-8	2.25033	1.16209	0.645366	1	2
Gohir.D07G234800	At3g27150	F-box/kelch-repeat protein At3g27150	1.45909	1.05202	0.769827	0.999999	2
Gohir.A03G076600	DCL	Protein DCL homolog, chloroplastic	1.24878	1.1111	0.653546	1	2
Gohir.D08G182500	SAPK3	Serine/threonine-protein kinase SAPK3	2.12443	1.39684	0.807774	1	2
Gohir.A03G109200	HDG2	Homeobox-leucine zipper protein HDG2	1.43228	1.28235	0.633336	1	2
Gohir.A07G100200	LUX	Transcription factor LUX	1.69332	0.981125	0.69726	0.99999	2
Gohir.D11G276500	IDD2	Protein indeterminate-domain 2	2.41151	1.03112	0.673054	1	2
Gohir.D03G054900	GRF4	Growth-regulating factor 4	0.99857	1.46446	0.807677	1	2
Gohir.A07G071300	CDCA7L	Cell division cycle-associated 7-like protein	1.26962	1.01423	0.757704	0.999999	2
Gohir.A09G145000	NFD4	Protein NUCLEAR FUSION DEFECTIVE 4	1.3376	1.10563	0.782574	0.999999	2
Gohir.A03G129700	MAD2	Mitotic spindle checkpoint protein MAD2	1.15514	1.13384	0.787617	0.999999	2
Gohir.D03G035700	SKIP34	Protein SKIP34	1.55371	1.01762	0.677589	1	2
Gohir.D01G081100	SAUR72	Auxin-responsive protein SAUR72	1.67365	1.2255	0.637613	1	2
Gohir.D02G063100	METTL13	Methyltransferase-like protein 13	2.23602	1.23365	0.636798	1	2
Gohir.A06G169100	PELP1	Proline-, glutamic acid- and leucine-rich protein 1	1.07167	1.38963	0.628839	1	2
Gohir.A01G059300	BZIP61	Basic leucine zipper 61	1.52308	1.15245	0.790698	1	2
Gohir.A10G172600	EDR1	Serine/threonine-protein kinase EDR1	1.65011	1.45941	0.628715	1	2
Gohir.D10G115700	VAL2	B3 domain-containing transcription repressor VAL2	2.32401	0.966387	0.714256	0.999998	2
Gohir.A12G265700	CDCA7L	Cell division cycle-associated 7-like protein	1.0761	1.04603	0.667583	1	2
Gohir.D05G169400	MFT	Protein MOTHER of FT and TFL1	0.979237	1.49016	0.62925	1	2
Gohir.A07G171000	HMGB4	High mobility group B protein 4	1.34846	0.970842	0.70482	0.999986	2
Gohir.D11G013600	MAKR6	Probable membrane-associated kinase regulator 6	1.02902	1.88401	0.714744	1	2
Gohir.A11G087500	CPIJ013394	O-glucosyltransferase rumi homolog	1.56392	0.991073	0.748245	0.999991	2
Gohir.A02G168500	BGAL3	Beta-galactosidase 3	1.36555	1.21451	0.638242	1	2
Gohir.D08G062000	ODO1	Protein ODORANT1	1.10922	1.0274	0.673022	1	2
Gohir.A07G109400	SAP3	Zinc finger A20 and AN1 domain-containing stress-associated protein 3	2.35468	1.1142	0.784977	1	2
Gohir.D11G008600	ERF026	Ethylene-responsive transcription factor ERF026	1.45801	1.48931	0.807797	1	2
Gohir.A01G206600	BIC1	Protein BIC1	0.939726	0.988531	0.748033	0.999856	2
Gohir.D11G151700	At3g07570	Cytochrome b561 and DOMON domain-containing protein At3g07570	0.964589	1.54959	0.805457	1	2
Gohir.D01G086400	MIZ1	Protein MIZU-KUSSEI 1	1.73878	0.982389	0.693128	0.999998	2
Gohir.A05G030800	IQM1	IQ domain-containing protein IQM1	1.67231	1.73533	0.785377	1	2
Gohir.D08G043900	ATL2	RING-H2 finger protein ATL2	2.68961	1.06432	0.661867	1	2
Gohir.D10G235100	UVR8	Ultraviolet-B receptor UVR8	1.08504	1.24126	0.635306	1	2
Gohir.A11G040500	SUS6	Sucrose synthase 6	1.0579	1.06579	0.661461	1	2
Gohir.A06G019400	HSFB4	Heat stress transcription factor B-4	1.80918	1.03235	0.670497	1	2
Gohir.D05G211600	At2g23090	Uncharacterized protein At2g23090	1.89186	1.79736	0.772347	1	2
Gohir.D07G031900	PLD1	Phospholipase D alpha 1	1.07853	0.966572	0.705644	0.999992	2
Gohir.A05G290800	DIR4	Dirigent protein 4	1.952	0.963214	0.72595	0.999966	2
Gohir.D06G195500	Mocos	Molybdenum cofactor sulfurase	0.977304	0.976276	0.740974	0.999996	2
Gohir.A05G352400	At2g39360	Probable receptor-like protein kinase At2g39360	0.986936	1.10441	0.652771	1	2
Gohir.D05G257600	P4H3	Probable prolyl 4-hydroxylase 3	1.04783	1.08324	0.779916	1	2
Gohir.A11G104200	AT4	Acyl transferase 4	1.10859	1.02432	0.764324	0.999997	2
Gohir.A13G172600	AHP1	Histidine-containing phosphotransfer protein 1	0.89007	1.20418	0.638355	1	2
Gohir.A08G147500	PAE8	Pectin acetylesterase 8	1.31721	1.67872	0.794663	1	2
Gohir.A03G003200	MARD1	Protein MARD1	2.32265	1.4316	0.627341	1	2
Gohir.A05G319100	UGT74B1	UDP-glycosyltransferase 74B1	1.18095	0.989651	0.686718	0.999999	2
Gohir.A09G208900	GDI1	Rho GDP-dissociation inhibitor 1	1.86372	0.984793	0.689131	0.999967	2
Gohir.D06G057300	GAI	DELLA protein GAI	1.28187	1.04522	0.665938	0.999999	2
Gohir.D11G023700	HMGB13	High mobility group B protein 13	2.40659	1.40161	0.809424	1	2
Gohir.A11G241000	VDE1	Violaxanthin de-epoxidase, chloroplastic	1.55064	0.989087	0.686633	0.999978	2
Gohir.D10G038600	rimM	Ribosome maturation factor RimM	2.41786	1.30401	0.630358	1	2
Gohir.A01G023100	At2g14440	Putative leucine-rich repeat receptor-like serine/threonine-protein kinase At2g14440	1.39111	1.40048	0.627213	1	2
Gohir.A06G091000	PFK3	ATP-dependent 6-phosphofructokinase 3	2.39068	1.04719	0.771919	0.999999	2
Gohir.D07G043400	ENO1	Enolase	2.60828	0.991047	0.751826	0.999995	2
Gohir.D10G134100	At1g14780	MACPF domain-containing protein At1g14780	0.993694	1.02352	0.671945	1	2
Gohir.D02G141900	At2g01630	Glucan endo-1,3-beta-glucosidase 3	1.02665	1.05986	0.661516	1	2
Gohir.D09G216500	HIDM	2-hydroxyisoflavanone dehydratase	1.2782	1.07922	0.656855	1	2
Gohir.A01G016400	RMA1H1	E3 ubiquitin-protein ligase RMA1H1	0.873296	1.8387	0.675698	1	2
Gohir.A01G048800	LRR-RLK	Probable leucine-rich repeat receptor-like serine/threonine-protein kinase At3g14840	2.20774	1.47676	0.809563	1	2
Gohir.A09G163500	NPF8.1	Protein NRT1/ PTR FAMILY 8.1	1.34683	1.40911	0.810085	1	2
Gohir.D10G206600	Os02g0780600	mRNA cap guanine-N7 methyltransferase 2	2.54484	0.972879	0.742225	0.999998	2
Gohir.D12G274000	PUB19	U-box domain-containing protein 19	1.03397	1.5272	0.808199	1	2
Gohir.A05G283300	PRMT3	Probable protein arginine N-methyltransferase 3	1.42095	1.42589	0.626416	1	2
Gohir.D06G135400	ARF3	Auxin response factor 3	0.888486	0.962223	0.733496	0.999995	2
Gohir.A01G111700	SAUR50	Auxin-responsive protein SAUR50	0.921949	1.0484	0.773412	0.999996	2
Gohir.A06G050100	CTR1	Serine/threonine-protein kinase CTR1	1.40057	0.957837	0.728253	0.999998	2
Gohir.A02G028500	RNR2A	Ribonucleoside-diphosphate reductase small chain A	2.08554	1.39494	0.626369	1	2
Gohir.D09G221200	VIT_05s0020g04070	1,2-dihydroxy-3-keto-5-methylthiopentene dioxygenase 1	2.67551	1.02792	0.767849	0.999998	2
Gohir.A05G089300	At3g47570	Probable LRR receptor-like serine/threonine-protein kinase At3g47570	1.81982	0.977456	0.689599	0.999946	2
Gohir.A12G240900	GRF8	Growth-regulating factor 8	1.37974	1.43488	0.810766	1	2
Gohir.D12G273200	RVE7	Protein REVEILLE 7	2.28856	1.45677	0.626247	1	2
Gohir.D08G255400	DGK7	Diacylglycerol kinase 7	2.41189	0.954118	0.720743	0.999993	2
Gohir.A11G294900	RPS21	40S ribosomal protein S21	1.72846	1.52526	0.628097	1	2
Gohir.D10G051700	ALAAT2	Alanine aminotransferase 2, mitochondrial	1.33229	1.09405	0.784283	1	2
Gohir.D09G109300	ABCG13	ABC transporter G family member 13	2.46218	1.89634	0.72111	1	2
Gohir.D10G088900	SAC6	Phosphoinositide phosphatase SAC6	0.952184	1.01749	0.7651	0.999999	2
Gohir.A10G103500	rpmG	50S ribosomal protein L33	2.08489	1.11978	0.647783	1	2
Gohir.D05G101200	NHL13	NDR1/HIN1-like protein 13	2.62401	1.23894	0.633278	1	2
Gohir.D09G148500	NPF5.7	Protein NRT1/ PTR FAMILY 5.7	2.43412	0.978288	0.68797	0.999994	2
Gohir.D06G209100	RAC9	Rac-like GTP-binding protein RAC9	1.24707	1.63484	0.635279	1	2
Gohir.D06G002100	BBX21	B-box zinc finger protein 21	1.88368	1.882	0.742378	1	2
Gohir.A01G228600	AMT2	Ammonium transporter 2	2.14152	0.959109	0.734858	0.999992	2
Gohir.A07G083300	At2g32990	Endoglucanase 11	1.46489	0.993176	0.680351	0.999994	2
Gohir.A12G165700	TCP15	Transcription factor TCP15	2.3823	1.227	0.802823	1	2
Gohir.D05G185800	At1g76070	Uncharacterized protein At1g76070	1.71572	0.97835	0.749463	0.999994	2
Gohir.D02G083900	SAPK2	Serine/threonine-protein kinase SAPK2	0.888211	1.48851	0.810577	1	2
Gohir.D09G070700	SKIP27	F-box protein SKIP27	1.34339	0.9799	0.68602	0.999998	2
Gohir.D13G126400	noc3l	Nucleolar complex protein 3 homolog	2.37488	1.04305	0.663064	1	2
Gohir.D08G271800	NPF1.2	Protein NRT1/ PTR FAMILY 1.2	1.09128	0.991683	0.680296	0.999998	2
Gohir.A01G166400	NFD4	Protein NUCLEAR FUSION DEFECTIVE 4	2.64543	1.74779	0.786759	1	2
Gohir.D11G154500	COL10	Zinc finger protein CONSTANS-LIKE 10	1.66919	1.58729	0.630742	1	2
Gohir.D07G009100	IQD31	Protein IQ-DOMAIN 31	1.35195	1.81554	0.665178	1	2
Gohir.D06G125900	At1g55890	Pentatricopeptide repeat-containing protein At1g55890, mitochondrial	1.44949	1.16319	0.796291	1	2
Gohir.D01G199900	At5g03795	Probable glycosyltransferase At5g03795	1.72714	1.89829	0.727838	1	2
Gohir.A12G065100	DDM1	ATP-dependent DNA helicase DDM1	1.33669	1.12584	0.79097	0.999999	2
Gohir.D02G203100	RPS29A	40S ribosomal protein S29	1.70326	1.08826	0.652444	1	2
Gohir.A11G323100	CYP97C1	Carotene epsilon-monooxygenase, chloroplastic	2.45981	1.08297	0.783358	0.999999	2
Gohir.D05G068200	SELENOH	Selenoprotein H	1.50287	1.77027	0.654105	1	2
Gohir.A09G155600	EXPA4	Expansin-A4	1.46485	1.52302	0.810007	1	2
Gohir.D12G042100	AOS3	Allene oxide synthase 3	1.40211	0.947229	0.717731	0.999989	2
Gohir.D01G146900	Ythdf1	YTH domain-containing family protein 1	1.32586	0.967143	0.691708	0.999999	2
Gohir.D11G149300	At3g25430	Poly(A)-specific ribonuclease PARN-like	1.32754	0.99636	0.676885	1	2
Gohir.D09G180700	PUB44	U-box domain-containing protein 44	1.02447	1.42487	0.812219	1	2
Gohir.A02G095200	Os03g0120900	B3 domain-containing protein Os03g0120900	2.51995	0.992976	0.758705	0.999997	2
Gohir.A01G229700	DTX44	Protein DETOXIFICATION 44, chloroplastic	0.936252	1.24271	0.805171	1	2
Gohir.D01G165300	FMO1	Probable flavin-containing monooxygenase 1	1.04364	1.52999	0.809975	1	2
Gohir.D11G188500	BZIP2	bZIP transcription factor 2	1.65289	1.43361	0.812265	1	2
Gohir.D04G063800	RHC2A	Probable E3 ubiquitin-protein ligase RHC2A	2.01146	1.36244	0.811522	1	2
Gohir.D02G154700	RIN4	RPM1-interacting protein 4	2.01739	1.58326	0.629641	1	2
Gohir.D13G086300	HSP90-5	Heat shock protein 90-5, chloroplastic	1.99453	1.29314	0.627931	1	2
Gohir.D09G086600	AGO5	Protein argonaute 5	0.974337	0.945787	0.725418	0.99994	2
Gohir.D05G080900	BLH1	BEL1-like homeodomain protein 1	2.50406	0.943171	0.715328	0.999897	2
Gohir.A11G214200	WIH1	Cysteine-rich and transmembrane domain-containing protein WIH1	1.59062	1.34007	0.625517	1	2
Gohir.A05G252000	CCR4	Serine/threonine-protein kinase-like protein CCR4	2.04885	0.976682	0.68359	0.999994	2
Gohir.D02G002300	At3g08570	BTB/POZ domain-containing protein At3g08570	1.28844	1.06618	0.781631	0.999998	2
Gohir.A05G119600	CIPK25	CBL-interacting serine/threonine-protein kinase 25	0.858367	1.0006	0.673436	0.999995	2
Gohir.A11G220300	SPAC1F5.03c	Putative oxidoreductase C1F5.03c	0.939286	0.943898	0.710892	1	2
Gohir.D05G152900	PUP21	Purine permease 21	1.82379	1.24796	0.806494	1	2
Gohir.A10G061400	ABCC8	ABC transporter C family member 8	2.13683	1.68896	0.797701	1	2
Gohir.A10G220600	SCL9	Scarecrow-like protein 9	0.971693	1.46072	0.623946	1	2
Gohir.D11G115000	SUD1	Probable E3 ubiquitin ligase SUD1	2.34094	1.56935	0.627844	1	2
Gohir.D06G191400	At1g12280	Probable disease resistance protein At1g12280	1.11281	0.963983	0.747727	0.999933	2
Gohir.A07G201400	LUH	Transcriptional corepressor LEUNIG_HOMOLOG	1.32837	1.10196	0.647602	0.999997	2
Gohir.D07G223800	IP5P8	Type I inositol polyphosphate 5-phosphatase 8	1.25804	0.9403	0.717679	0.99998	2
Gohir.D05G120700	NRAMP1	Metal transporter Nramp1	0.954153	1.09902	0.648032	1	2
Gohir.D04G126500	LAC9	Laccase-9	0.948162	0.944422	0.732955	0.99986	2
Gohir.D13G026800	PUB21	U-box domain-containing protein 21	0.883775	1.89519	0.741899	1	2
Gohir.D03G174300	HDG5	Homeobox-leucine zipper protein HDG5	0.919644	1.21163	0.803896	1	2
Gohir.D05G379900	DIR4	Dirigent protein 4	1.42904	1.7343	0.791771	1	2
Gohir.D12G068300	DOF3.4	Dof zinc finger protein DOF3.4	0.941775	0.951519	0.739797	0.999999	2
Gohir.D12G136500	HMGB7	High mobility group B protein 7	2.4181	1.55014	0.810549	1	2
Gohir.D11G347700	At3g09070	UPF0503 protein At3g09070, chloroplastic	0.889969	0.947137	0.700587	0.999993	2
Gohir.A01G021100	At5g13200	GEM-like protein 5	1.89714	1.49152	0.623866	1	2
Gohir.A03G100400	NPF3.1	Protein NRT1/ PTR FAMILY 3.1	0.987985	1.21574	0.63223	1	2
Gohir.A11G056200	ADH1	Alcohol dehydrogenase 1	1.24326	1.53349	0.625347	1	2
Gohir.D12G246400	NAKR2	Protein SODIUM POTASSIUM ROOT DEFECTIVE 2	0.989575	1.29983	0.626144	1	2
Gohir.A12G013400	PIX13	Probable serine/threonine-protein kinase PIX13	1.37796	0.938201	0.717959	0.999994	2
Gohir.A08G064100	HSFA6b	Heat stress transcription factor A-6b	1.61988	1.3459	0.812667	1	2
Gohir.D11G105900	BHLH67	Transcription factor bHLH67	2.65546	1.21489	0.804644	1	2
Gohir.D08G221500	RAP	Aspartic proteinase	1.06337	0.977998	0.756706	0.999971	2
Gohir.A06G029500	sll0103	Uncharacterized protein sll0103	2.35683	1.4438	0.81408	1	2
Gohir.D12G062900	SAMT	Salicylate carboxymethyltransferase	1.99643	1.55042	0.811043	1	2
Gohir.D11G190600	nol6	Nucleolar protein 6	1.14073	1.12119	0.793497	0.999997	2
Gohir.D08G123100	At1g01500	Uncharacterized protein At1g01500	2.213	0.943389	0.701666	1	2
Gohir.A02G152200	BT4	BTB/POZ and TAZ domain-containing protein 4	1.56919	0.938515	0.728722	0.999998	2
Gohir.A07G127800	BXL2	Probable beta-D-xylosidase 2	0.848088	1.39067	0.622654	1	2
Gohir.D12G157500	At1g34300	G-type lectin S-receptor-like serine/threonine-protein kinase At1g34300	2.2761	1.11496	0.64414	1	2
Gohir.D02G071400	PUB29	U-box domain-containing protein 29	1.19348	0.941611	0.701398	0.999781	2
Gohir.D04G186800	At2g01600	Putative clathrin assembly protein At2g01600	1.21369	1.17316	0.636004	1	2
Gohir.A01G202700	OFP13	Transcription repressor OFP13	1.39037	0.9688	0.753497	0.999988	2
Gohir.A03G120200	CLE16	CLAVATA3/ESR (CLE)-related protein 16	1.87915	0.943212	0.737118	0.999866	2
Gohir.D06G145400	BRG1	BOI-related E3 ubiquitin-protein ligase 1	2.22712	1.55094	0.625499	1	2
Gohir.A05G120300	At4g17486	DeSI-like protein At4g17486	1.54641	0.935226	0.722656	0.999995	2
Gohir.A03G186900	CYCD3-1	Cyclin-D3-1	0.999871	1.19477	0.633503	1	2
Gohir.A13G056400	GH3.10	Indole-3-acetic acid-amido synthetase GH3.10	1.03038	1.13818	0.640327	1	2
Gohir.D02G203800	WLIM1	LIM domain-containing protein WLIM1	1.7493	1.34794	0.623282	1	2
Gohir.A10G233600	HSPRO2	Nematode resistance protein-like HSPRO2	1.42885	1.65342	0.803698	1	2
Gohir.A10G005700	MUR4	UDP-arabinose 4-epimerase 1	0.961485	1.24099	0.629093	1	2
Gohir.A11G203600	EPFL1	EPIDERMAL PATTERNING FACTOR-like protein 1	0.871508	1.19789	0.632935	1	2
Gohir.A12G021200	ZFP4	Zinc finger protein 4	1.15111	1.06272	0.653239	0.999999	2
Gohir.D13G183900	SPT16	FACT complex subunit SPT16	1.8316	0.944983	0.696599	0.99971	2
Gohir.D08G108300	ASI1	Protein ANTI-SILENCING 1	2.62044	0.977444	0.758109	0.999561	2
Gohir.A12G210300	IP5P2	Type I inositol polyphosphate 5-phosphatase 2	1.22622	0.941315	0.73619	0.999998	2
Gohir.D05G132800	DREB3	Dehydration-responsive element-binding protein 3	1.33272	0.933027	0.715076	0.999994	2
Gohir.A12G269100	WOX1	WUSCHEL-related homeobox 1	1.00842	0.949984	0.691953	0.999916	2
Gohir.D10G235200	WAKL20	Wall-associated receptor kinase-like 20	1.11716	1.8621	0.67369	1	2
Gohir.D06G097900	At2g24230	Probable LRR receptor-like serine/threonine-protein kinase At2g24230	1.03252	1.15161	0.798882	1	2
Gohir.A12G032400	HOS3	Elongation of fatty acids protein 3-like	0.947794	1.18519	0.802939	0.999998	2
Gohir.D10G137400	GT14	Probable xyloglucan galactosyltransferase GT14	1.15491	1.01606	0.772483	0.999996	2
Gohir.A12G218700	TPPG	Probable trehalose-phosphate phosphatase G	0.963721	1.59353	0.62749	1	2
Gohir.D01G210100	BLH9	BEL1-like homeodomain protein 9	1.85869	1.01725	0.66393	1	2
Gohir.D08G107700	CNGC1	Cyclic nucleotide-gated ion channel 1	2.4131	0.990725	0.672461	0.999999	2
Gohir.1Z076100	ULP1A	Ubiquitin-like-specific protease 1A	2.20195	1.31416	0.624087	1	2
Gohir.D08G181700	PBL19	Probable serine/threonine-protein kinase PBL19	1.6238	1.14625	0.638529	1	2
Gohir.A07G036300	EBF1	EIN3-binding F-box protein 1	1.29599	1.56391	0.811319	1	2
Gohir.A08G068900	BH0283	Uncharacterized isomerase BH0283	1.65772	1.16407	0.636156	1	2
Gohir.A02G041900	ufaA1	Tuberculostearic acid methyltransferase UfaA1	1.36627	1.14809	0.798673	0.999996	2
Gohir.A08G162000	PIP5K5	Phosphatidylinositol 4-phosphate 5-kinase 5	0.891024	1.01611	0.772809	0.999999	2
Gohir.D04G080100	CXE16	Probable carboxylesterase 16	0.879118	0.965678	0.682672	0.999998	2
Gohir.A12G235400	WRKY53	Probable WRKY transcription factor 53	1.51951	1.00221	0.668182	0.999999	2
Gohir.D03G037400	At5g64970	Probable mitochondrial adenine nucleotide transporter BTL3	1.67348	0.954122	0.747944	0.999996	2
Gohir.D01G016900	At5g63020	Probable disease resistance protein At5g63020	1.30335	0.94856	0.74521	0.999974	2
Gohir.A07G231100	POPTRDRAFT_752786	CASP-like protein 1F3	1.76319	1.41706	0.815606	1	2
Gohir.D07G081100	BGLU44	Beta-glucosidase 44	1.24896	0.984435	0.76323	0.999946	2
Gohir.A09G080700	OVA2	Isoleucine--tRNA ligase, chloroplastic/mitochondrial	2.42125	0.932009	0.72888	0.999992	2
Gohir.A02G177500	PIX13	Probable serine/threonine-protein kinase PIX13	1.67839	1.62449	0.629374	1	2
Gohir.A12G080600	BIR2	Inactive LRR receptor-like serine/threonine-protein kinase BIR2	1.03476	1.03804	0.657525	1	2
Gohir.A08G246500	KAS2	3-oxoacyl-[acyl-carrier-protein] synthase II, chloroplastic	2.51828	1.03989	0.779769	0.999999	2
Gohir.D02G017100	GDI1	Rho GDP-dissociation inhibitor 1	1.20785	1.29975	0.624211	1	2
Gohir.A07G227700	At3g27150	F-box/kelch-repeat protein At3g27150	0.92253	1.1838	0.803552	0.999998	2
Gohir.A11G097600	ERF023	Ethylene-responsive transcription factor ERF023	1.65074	0.961054	0.753315	0.999985	2
Gohir.D11G340500	At3g02490	Pentatricopeptide repeat-containing protein At3g02490, mitochondrial	2.68174	1.08701	0.646996	1	2
Gohir.A06G078400	TIFY10A	Protein TIFY 10A	1.7123	1.26461	0.626144	1	2
Gohir.A05G198800	KAN4	Probable transcription factor KAN4	1.16736	1.12763	0.640262	1	2
Gohir.A07G016200	ERF017	Ethylene-responsive transcription factor ERF017	1.71032	1.8159	0.778722	1	2
Gohir.D07G048100	ERF2	Ethylene-responsive transcription factor 2	1.1753	1.44637	0.815926	1	2
Gohir.A03G018500	BAP2	BON1-associated protein 2	0.976789	0.958869	0.683511	0.999711	2
Gohir.D05G145000	rnf144a	Probable E3 ubiquitin-protein ligase RNF144A	1.10651	0.927481	0.722835	0.999999	2
Gohir.D11G204200	CYP81E8	Cytochrome P450 81E8	1.50607	1.02609	0.776963	0.999996	2
Gohir.D13G019700	PP2CA	Protein phosphatase 2C 37	2.49247	1.41976	0.62068	1	2
Gohir.D05G280700	At5g24080	G-type lectin S-receptor-like serine/threonine-protein kinase At5g24080	1.3389	1.04577	0.654953	1	2
Gohir.A09G154100	LECRK42	L-type lectin-domain containing receptor kinase IV.2	1.64247	1.18197	0.803799	1	2
Gohir.A03G169900	HMG2	3-hydroxy-3-methylglutaryl-coenzyme A reductase 2	1.71571	0.986746	0.671788	0.999999	2
Gohir.A06G119200	UBI3	Ubiquitin-40S ribosomal protein S27a	1.04003	1.07692	0.648394	0.999999	2
Gohir.A11G153300	At2g32990	Endoglucanase 11	1.27418	0.97256	0.759535	0.999993	2
Gohir.A01G194200	SSL2	Protein STRICTOSIDINE SYNTHASE-LIKE 2	1.50083	1.79223	0.784587	1	2
Gohir.D11G077200	AMY3	Alpha-amylase 3, chloroplastic	1.82872	0.926209	0.712052	0.999987	2
Gohir.A07G140300	ATL68	RING-H2 finger protein ATL68	0.872441	1.04059	0.781219	0.999998	2
Gohir.D10G000900	PSY1R	Tyrosine-sulfated glycopeptide receptor 1	1.81701	1.35351	0.621264	1	2
Gohir.D02G199600	RPT3	Root phototropism protein 3	2.10829	1.05528	0.652242	1	2
Gohir.D12G028000	At4g34500	Probable receptor-like serine/threonine-protein kinase At4g34500	2.4329	0.924474	0.717014	0.999994	2
Gohir.D09G158300	FLN1	Fructokinase-like 1, chloroplastic	1.46176	0.975847	0.675049	1	2
Gohir.A09G007900	PIF5	Transcription factor PIF5	1.34448	0.980306	0.673236	0.999993	2
Gohir.D04G082000	PRR37	Two-component response regulator-like PRR37	0.883409	0.927855	0.704916	0.999904	2
Gohir.D06G121900	RPI4	Probable ribose-5-phosphate isomerase 4, chloroplastic	2.60659	0.973123	0.760921	0.999991	2
Gohir.D07G074500	DCTPP1	dCTP pyrophosphatase 1	1.22076	1.10966	0.794823	0.999997	2
Gohir.A13G062900	At5g08565	Transcription elongation factor SPT4 homolog 1	1.24031	0.925399	0.729011	0.999858	2
Gohir.A11G231000	At3g03770	Probable inactive leucine-rich repeat receptor-like protein kinase At3g03770	1.68401	1.12805	0.797681	0.999999	2
Gohir.A12G240100	CYP78A3	Cytochrome P450 78A3	2.63348	1.13789	0.799168	1	2
Gohir.A09G221600	CIPK7	CBL-interacting serine/threonine-protein kinase 7	1.9179	1.82976	0.776708	1	2
Gohir.A08G205900	LON1	Lon protease homolog 1, mitochondrial	1.48661	0.924797	0.709532	0.999997	2
Gohir.D12G074900	At3g49900	BTB/POZ domain-containing protein At3g49900	1.44033	1.04237	0.65456	1	2
Gohir.A11G022400	GL3	Transcription factor GLABRA 3	0.945312	0.987219	0.766809	0.999998	2
Gohir.D05G199700	At5g42610	Calcium uniporter protein 4, mitochondrial	0.999024	1.47059	0.81658	1	2
Gohir.D07G022500	ATH1	Homeobox protein ATH1	1.65002	0.929197	0.701662	0.999995	2
Gohir.D04G057500	FBL4	F-box/LRR-repeat protein 4	1.00915	1.04972	0.784223	1	2
Gohir.A02G082800	CLV1	Receptor protein kinase CLAVATA1	1.83554	1.0566	0.651095	0.999999	2
Gohir.A05G116000	OSCBPY	Beta-amyrin synthase	1.69917	0.930707	0.737604	0.999973	2
Gohir.D03G136500	BLH8	BEL1-like homeodomain protein 8	1.32936	1.06102	0.786718	1	2
Gohir.A03G172600	Os10g0370000	Probable protein phosphatase 2C 71	1.90078	1.02407	0.778613	0.999961	2
Gohir.A03G200000	SAUR50	Auxin-responsive protein SAUR50	0.968001	0.919465	0.721237	0.999758	2
Gohir.A03G038900	ZAT12	Zinc finger protein ZAT12	1.19244	1.72806	0.797647	1	2
Gohir.A02G037300	ECI3	Enoyl-CoA delta isomerase 3	0.969649	1.03644	0.65502	1	2
Gohir.D01G147600	At1g67340	F-box protein At1g67340	1.50904	0.928958	0.699227	0.999987	2
Gohir.D03G087900	SBT3.8	Subtilisin-like protease SBT3.8	1.91279	0.967077	0.760772	0.999931	2
Gohir.D05G290200	PU1	Pullulanase 1, chloroplastic	1.82886	0.934726	0.693991	0.999983	2
Gohir.A11G132700	MIK2	MDIS1-interacting receptor like kinase 2	1.52051	1.23899	0.810654	1	2
Gohir.D05G159800	IQD1	Protein IQ-DOMAIN 1	1.06913	1.92713	0.706592	1	2
Gohir.A05G104100	UXT1	UDP-xylose transporter 1	1.64069	1.38135	0.619573	1	2
Gohir.D08G084300	HIPP36	Heavy metal-associated isoprenylated plant protein 36	2.34491	0.941046	0.68957	0.999997	2
Gohir.A11G126600	DJ1E	DJ-1 protein homolog E	2.13297	1.79643	0.785823	1	2
Gohir.D02G134000	DTX40	Protein DETOXIFICATION 40	2.32189	1.9141	0.692905	1	2
Gohir.A11G265300	AMPP	Probable Xaa-Pro aminopeptidase P	2.5637	1.03184	0.78103	0.999999	2
Gohir.D13G122300	GXM2	Glucuronoxylan 4-O-methyltransferase 2	1.61062	1.4449	0.61914	1	2
Gohir.A05G250000	MYB330	Myb-related protein 330	2.0389	0.923701	0.703964	0.999983	2
Gohir.A10G160900	SEOB	Protein SIEVE ELEMENT OCCLUSION B	2.45128	0.918704	0.711023	0.999855	2
Gohir.A01G047500	At1g53440	Probable LRR receptor-like serine/threonine-protein kinase At1g53440	1.20871	1.0559	0.786484	0.999998	2
Gohir.D07G187300	BA13	Cytochrome P450 85A	1.43592	1.13051	0.799273	1	2
Gohir.D05G002500	CIA2	Protein CHLOROPLAST IMPORT APPARATUS 2	2.51333	1.00281	0.773604	0.99996	2
Gohir.A05G003000	HMA2	Cadmium/zinc-transporting ATPase HMA2	1.77233	1.69631	0.634374	1	2
Gohir.A11G001500	CNGC20	Probable cyclic nucleotide-gated ion channel 20, chloroplastic	1.62162	0.959291	0.678964	0.999998	2
Gohir.A05G125300	UFO	Protein UNUSUAL FLORAL ORGANS	1.86937	0.941382	0.748977	0.999985	2
Gohir.D13G193100	At5g03795	Probable glycosyltransferase At5g03795	1.46517	1.04985	0.651207	1	2
Gohir.A12G072400	SPT	Transcription factor SPATULA	0.98278	1.60735	0.811493	1	2
Gohir.D07G205400	NAC091	NAC domain-containing protein 91	1.03208	0.987465	0.769254	0.999998	2
Gohir.D13G231900	At2g29260	Tropinone reductase homolog At2g29260, chloroplastic	1.39483	1.11393	0.79752	0.999998	2
Gohir.A05G078300	NEK5	Serine/threonine-protein kinase Nek5	1.06097	1.49885	0.619557	1	2
Gohir.A03G183500	NPY2	BTB/POZ domain-containing protein NPY2	0.955385	1.14203	0.635284	1	2
Gohir.D08G262000	HSFC1	Heat stress transcription factor C-1	1.53862	1.74669	0.640877	1	2
Gohir.D11G166200	WIP2	Zinc finger protein WIP2	0.883921	1.44172	0.818386	0.999999	2
Gohir.A05G307100	NIK2	Protein NSP-INTERACTING KINASE 2	1.12991	1.38678	0.618583	1	2
Gohir.A06G130800	YNL011C	Uncharacterized protein YNL011C	1.195	1.20662	0.627926	1	2
Gohir.D03G089000	At4g10440	Probable methyltransferase PMT17	2.07495	1.12035	0.638033	1	2
Gohir.A08G121600	GSVIVT00026920001	Probable polygalacturonase	0.950207	1.21636	0.626988	1	2
Gohir.D08G089500	At3g13620	Probable polyamine transporter At3g13620	2.11589	0.957045	0.758629	0.999988	2
Gohir.D05G199000	JAC1	J domain-containing protein required for chloroplast accumulation response 1	2.29798	1.11711	0.798396	1	2
Gohir.D13G064000	MIP1B	B-box domain protein 31	1.0656	1.30149	0.815695	1	2
Gohir.D12G116400	ERF023	Ethylene-responsive transcription factor ERF023	1.94048	0.91371	0.71543	0.99999	2
Gohir.D12G221000	TPPG	Probable trehalose-phosphate phosphatase G	1.39571	1.82936	0.656966	1	2
Gohir.D10G111600	PBS1	Serine/threonine-protein kinase PBS1	1.15794	1.31816	0.620282	1	2
Gohir.D10G113000	MAN6	Mannan endo-1,4-beta-mannosidase 6	0.988418	0.915842	0.708283	0.999984	2
Gohir.A09G032400	BHLH61	Transcription factor bHLH61	2.09473	1.25742	0.623585	1	2
Gohir.A13G191500	EFL3	Protein ELF4-LIKE 3	0.906758	0.950515	0.6806	0.999996	2
Gohir.D09G182200	HIPP30	Heavy metal-associated isoprenylated plant protein 30	1.40128	1.03351	0.783181	0.999999	2
Gohir.D11G093800	PHT4	Ascorbate transporter, chloroplastic	1.6445	1.01096	0.777561	0.999999	2
Gohir.D01G178800	LECRKS5	Probable L-type lectin-domain containing receptor kinase S.5	2.50834	1.09337	0.641811	1	2
Gohir.A05G182200	MSL8	Mechanosensitive ion channel protein 8	1.64372	0.930368	0.692059	0.999987	2
Gohir.A07G017000	SAUR72	Auxin-responsive protein SAUR72	2.14094	1.46727	0.818589	1	2
Gohir.D12G014600	NAC104	NAC domain-containing protein 104	1.91603	1.92668	0.697796	1	2
Gohir.A07G013200	CFIS1	Pre-mRNA cleavage factor Im 25 kDa subunit 1	0.852566	1.05012	0.649707	0.999999	2
Gohir.A02G170100	At3g50940	AAA-ATPase At3g50940	1.55043	1.73975	0.638865	1	2
Gohir.D06G139100	CTDSPL	CTD small phosphatase-like protein	0.892934	1.20935	0.80981	1	2
Gohir.A09G002700	OsI_36121	DNA replication licensing factor MCM2	0.998868	1.41283	0.819163	1	2
Gohir.A09G154800	SMR4	Cyclin-dependent protein kinase inhibitor SMR4	0.968908	0.961728	0.674607	0.999987	2
Gohir.A02G104800	RBOHA	Respiratory burst oxidase homolog protein A	0.852098	1.06106	0.647161	1	2
Gohir.A10G212900	KCS19	3-ketoacyl-CoA synthase 19	0.857541	1.60866	0.812666	1	2
Gohir.D11G052700	HAT22	Homeobox-leucine zipper protein HAT22	1.27652	0.972972	0.669965	0.999996	2
Gohir.A06G078300	GSVIVT00026920001	Probable polygalacturonase	1.65254	1.04996	0.649027	1	2
Gohir.D07G016800	SAUR72	Auxin-responsive protein SAUR72	1.98542	1.06396	0.790687	0.999998	2
Gohir.A01G066700	NAC072	NAC domain-containing protein 72	1.56364	1.79657	0.788628	1	2
Gohir.A06G037800	gpmA	2,3-bisphosphoglycerate-dependent phosphoglycerate mutase	1.02774	1.2876	0.620707	1	2
Gohir.A06G148600	ADT1	Arogenate dehydratase/prephenate dehydratase 1, chloroplastic	0.963846	0.920559	0.696094	0.999987	2
Gohir.A12G075900	AZF1	Zinc finger protein AZF1	1.19476	1.27568	0.815548	1	2
Gohir.D05G300800	At2g39490	F-box protein At2g39490	1.16632	1.17502	0.629583	1	2
Gohir.D06G078400	KAS2	3-oxoacyl-[acyl-carrier-protein] synthase II, chloroplastic	0.890248	1.10818	0.638196	1	2
Gohir.D13G041800	FLS2	LRR receptor-like serine/threonine-protein kinase FLS2	1.32449	1.026	0.783044	0.999998	2
Gohir.A05G206200	MYB44	Transcription factor MYB44	0.95898	0.939237	0.753958	0.999909	2
Gohir.D06G065400	ABI1	Protein phosphatase 2C 56	2.09263	1.03032	0.652608	1	2
Gohir.A04G065400	SBEI	1,4-alpha-glucan-branching enzyme 1, chloroplastic/amyloplastic	1.16889	1.94099	0.709036	1	2
Gohir.D09G178300	CRF4	Ethylene-responsive transcription factor CRF4	0.977939	0.916284	0.738223	0.99996	2
Gohir.D01G185500	BHLH130	Transcription factor bHLH130	1.80966	0.925933	0.69073	0.999993	2
Gohir.A06G045500	RR9	Two-component response regulator ORR9	1.14054	1.93283	0.697776	1	2
Gohir.D06G198200	IAA18	Auxin-responsive protein IAA18	2.47367	0.939804	0.682399	0.999999	2
Gohir.D05G149000	RH1	DEAD-box ATP-dependent RNA helicase 1	0.929494	1.17463	0.629205	1	2
Gohir.D08G130900	ERF061	Ethylene-responsive transcription factor ERF061	1.26614	1.12033	0.635891	1	2
Gohir.A02G135800	WRKY51	Probable WRKY transcription factor 51	0.859179	1.39767	0.820264	0.999999	2
Gohir.A04G082200	SMR3	Cyclin-dependent protein kinase inhibitor SMR3	1.48038	1.86486	0.772938	1	2
Gohir.D06G178300	At3g03770	Probable inactive leucine-rich repeat receptor-like protein kinase At3g03770	2.62683	1.6312	0.624657	1	2
Gohir.D05G277300	ABCG25	ABC transporter G family member 25	1.1093	1.03669	0.650372	1	2
Gohir.A04G026600	SGR5	Protein SHOOT GRAVITROPISM 5	1.83667	1.10315	0.798715	1	2
Gohir.A06G183400	At1g80640	Probable receptor-like protein kinase At1g80640	1.12095	0.903967	0.722445	0.999983	2
Gohir.A05G235300	CAO	Chlorophyllide a oxygenase, chloroplastic	1.93836	1.09127	0.639861	1	2
Gohir.D09G094200	D6PKL2	Serine/threonine-protein kinase D6PKL2	1.31145	1.09221	0.639603	1	2
Gohir.A05G027100	PFK3	ATP-dependent 6-phosphofructokinase 3	1.36191	1.82291	0.652151	1	2
Gohir.A03G125800	At1g27930	Probable methyltransferase At1g27930	2.47577	0.969742	0.668175	0.999998	2
Gohir.D13G237900	EVN	Dolichol kinase EVAN	1.36401	1.28794	0.619538	1	2
Gohir.A12G169700	HHO3	Transcription factor HHO3	2.4544	1.51325	0.617378	1	2
Gohir.A06G132200	CAMRLK	Calmodulin-binding receptor kinase CaMRLK	1.87769	1.13241	0.803354	1	2
Gohir.A05G335500	NAC083	NAC domain-containing protein 83	1.06084	1.76679	0.795998	1	2
Gohir.D11G002000	CDCA7L	Cell division cycle-associated 7-like protein	1.08515	1.46529	0.820662	1	2
Gohir.1Z085600	RD21A	Cysteine proteinase RD21A	1.02502	1.16353	0.629608	1	2
Gohir.A05G381400	SRT2	NAD-dependent protein deacylase SRT2	2.61229	0.995964	0.659773	0.999999	2
Gohir.A07G080500	APF2	Aspartyl protease family protein 2	2.23224	1.00736	0.656644	1	2
Gohir.D11G143800	LUH	Transcriptional corepressor LEUNIG_HOMOLOG	2.22774	0.901998	0.723815	0.999958	2
Gohir.A06G147800	ASPM	Abnormal spindle-like microcephaly-associated protein homolog (Fragment)	1.18545	1.09029	0.797591	0.999894	2
Gohir.D07G134200	GOLS1	Galactinol synthase 1	1.69467	1.41194	0.821078	1	2
Gohir.A13G036900	VRN1	B3 domain-containing transcription factor VRN1	1.76735	1.78229	0.793556	1	2
Gohir.A02G148600	HAT22	Homeobox-leucine zipper protein HAT22	1.45743	1.65243	0.625822	1	2
Gohir.D03G130900	HERK1	Receptor-like protein kinase HERK 1	1.05354	1.04137	0.648321	1	2
Gohir.A06G184000	TTM3	Triphosphate tunel metalloenzyme 3	1.18556	0.983883	0.774033	0.999999	2
Gohir.A01G001700	NAC035	NAC domain-containing protein 35	1.2967	1.38634	0.821014	1	2
Gohir.D12G142300	EXPB3	Expansin-B3	1.41764	0.900358	0.714086	0.999966	2
Gohir.D03G059300	POPTRDRAFT_553757	CASP-like protein 3A1	2.44381	1.0468	0.790159	0.999813	2
Gohir.D06G139000	PUB17	U-box domain-containing protein 17	1.98425	1.1877	0.626553	1	2
Gohir.D13G079300	CM3	Chorismate mutase 3, chloroplastic	1.31082	0.90656	0.734825	0.99999	2
Gohir.D04G169000	4'OMT2	3'-hydroxy-N-methyl-(S)-coclaurine 4'-O-methyltransferase 2	1.13829	1.34234	0.61667	1	2
Gohir.D09G198200	KRP3	Cyclin-dependent kinase inhibitor 3	1.31029	1.33436	0.616924	1	2
Gohir.D13G101100	BDG4	Probable lysophospholipase BODYGUARD 4	1.66744	1.16288	0.807715	1	2
Gohir.1Z019000	RPS25E	40S ribosomal protein S25-4	2.246	1.02874	0.786151	0.999999	2
Gohir.A08G158400	CYP88D6	Beta-amyrin 11-oxidase	1.36068	1.36213	0.820781	1	2
Gohir.A05G201300	CXE2	Probable carboxylesterase 2	1.40126	1.69389	0.807046	1	2
Gohir.A04G111100	HMG2	3-hydroxy-3-methylglutaryl-coenzyme A reductase 2	2.56481	1.0564	0.644572	1	2
Gohir.D06G061500	PLT5	Polyol transporter 5	0.892909	1.378	0.61545	1	2
Gohir.D09G222400	CML11	Calmodulin-like protein 11	2.15274	1.44334	0.821752	1	2
Gohir.D01G034400	At3g63340	Probable protein phosphatase 2C 51	1.09402	0.897295	0.712237	0.99995	2
Gohir.D04G064700	UVR8	Ultraviolet-B receptor UVR8	1.00477	1.28038	0.818088	0.999999	2
Gohir.D02G235900	tmem45b	Transmembrane protein 45B	1.49645	0.949319	0.753333	0.998973	2
Gohir.D05G328000	tig	Trigger factor	1.30843	1.88638	0.667739	1	2
Gohir.A06G089500	GATA22	Putative GATA transcription factor 22	1.31669	1.13027	0.804625	0.999996	2
Gohir.A09G136700	ROS1	Protein ROS1	1.75741	0.965869	0.666706	0.999982	2
Gohir.A05G336900	lvr	Levodione reductase	1.50289	0.898022	0.727782	0.99959	2
Gohir.A06G082800	MSL10	Mechanosensitive ion channel protein 10	1.29423	1.35051	0.615607	1	2
Gohir.A08G103100	SAUR32	Auxin-responsive protein SAUR32	1.63211	1.38342	0.614877	1	2
Gohir.D10G014900	XTH8	Probable xyloglucan endotransglucosylase/hydrolase protein 8	1.00654	1.88447	0.770121	1	2
Gohir.D09G011300	PCMP-E27	Pentatricopeptide repeat-containing protein At3g29230	2.00386	0.909434	0.742705	0.999988	2
Gohir.A05G032500	XI-K	Myosin-17	1.57896	0.90391	0.738394	0.999915	2
Gohir.A05G016600	At4g32390	Probable sugar phosphate/phosphate translocator At4g32390	1.22517	1.16696	0.627567	1	2
Gohir.A01G105100	At3g47200	UPF0481 protein At3g47200	0.913243	0.897141	0.73151	0.999814	2
Gohir.D11G104100	ATHB-7	Homeobox-leucine zipper protein ATHB-7	0.930559	1.87569	0.773468	1	2
Gohir.D12G220000	PVA12	Vesicle-associated protein 1-2	2.57682	0.897735	0.70542	0.999965	2
Gohir.D04G161600	TOGT1	Scopoletin glucosyltransferase	2.25861	1.79345	0.793585	1	2
Gohir.D12G106300	SBTI1.1	Subtilisin-like protease SBT1.1	1.87816	1.39549	0.614257	1	2
Gohir.A11G045800	HHO5	Transcription factor HHO5	0.952963	1.54221	0.616655	1	2
Gohir.D10G179900	GINS4	DNA replication complex GINS protein SLD5	0.999726	0.985482	0.777176	0.999994	2
Gohir.D11G030900	MOB1A	MOB kinase activator-like 1A	0.963995	1.17927	0.811013	0.999999	2
Gohir.A11G125500	IDD12	Protein indeterminate-domain 12	1.06793	0.951901	0.670598	0.999998	2
Gohir.A11G017500	ATL79	RING-H2 finger protein ATL79	1.02862	0.993968	0.657186	1	2
Gohir.A05G065300	ABC1K1	Protein ACTIVITY OF BC1 COMPLEX KINASE 1, chloroplastic	2.1139	0.981058	0.660627	0.999998	2
Gohir.D13G029400	MCM4	DNA replication licensing factor MCM4	0.968262	1.34969	0.821904	1	2
Gohir.A11G051300	RAB11A	Ras-related protein Rab11A	1.41475	1.89269	0.668276	1	2
Gohir.D01G086700	CDC2D	Cell division control protein 2 homolog D	1.93498	1.54529	0.820294	1	2
Gohir.D01G079100	At1g55760	BTB/POZ domain-containing protein At1g55760	2.30106	1.61387	0.620605	1	2
Gohir.A10G033200	STY17	Serine/threonine-protein kinase STY17	1.07076	1.02992	0.788661	0.999997	2
Gohir.D02G059200	CYP21-4	Peptidyl-prolyl cis-trans isomerase CYP21-4	1.80121	0.890733	0.712084	0.999868	2
Gohir.D12G225500	TPX2	Protein TPX2	1.03097	0.916525	0.686178	0.999992	2
Gohir.D10G066800	RPL37A	60S ribosomal protein L37-1	1.2612	1.20459	0.622811	1	2
Gohir.D09G045400	FKBP53	Peptidyl-prolyl cis-trans isomerase FKBP53	2.56399	1.00018	0.654586	0.999999	2
Gohir.D11G188300	At1g43910	AAA-ATPase At1g43910	2.37158	1.06196	0.641103	0.999996	2
Gohir.A08G137300	CYCU2-2	Cyclin-U2-2	2.19282	1.48483	0.613921	1	2
Gohir.A08G116800	GRXC11	Glutaredoxin-C11	1.2528	0.957545	0.762051	0.999002	2
Gohir.D11G245600	CSLE1	Cellulose synthase-like protein E1	0.906306	1.93923	0.688186	1	2
Gohir.A10G237100	SMXL6	Protein SMAX1-LIKE 6	1.58813	1.31632	0.615284	1	2
Gohir.D07G013700	ATL1	RING-H2 finger protein ATL1	0.926414	0.913305	0.686492	0.999991	2
Gohir.A07G118700	PCMP-A1	Pentatricopeptide repeat-containing protein At1g31790	1.42142	0.986481	0.657471	1	2
Gohir.A05G191800	HIPP02	Heavy metal-associated isoprenylated plant protein 2	1.42747	1.07723	0.798863	0.999975	2
Gohir.A03G182100	WLIM1	LIM domain-containing protein WLIM1	1.41435	1.89456	0.666976	1	2
Gohir.D02G107300	At1g30760	Berberine bridge enzyme-like 13	1.24861	1.65516	0.813808	1	2
Gohir.A11G181800	BZIP2	bZIP transcription factor 2	1.94976	1.76796	0.79976	1	2
Gohir.D08G020200	LRP1	Protein LATERAL ROOT PRIMORDIUM 1	1.44212	1.79825	0.642297	1	2
Gohir.A07G039200	ENO1	Enolase	1.12211	1.19457	0.813879	1	2
Gohir.D12G212700	NCS1	S-norcoclaurine synthase 1	1.79982	1.17013	0.625192	1	2
Gohir.A11G168200	TBL19	Protein trichome birefringence-like 19	2.03361	0.888333	0.705412	0.999833	2
Gohir.D06G200500	SLC25A44	Solute carrier family 25 member 44	1.27476	1.50431	0.613719	1	2
Gohir.D10G111400	EXPA5	Expansin-A5	1.33634	1.03203	0.791041	0.99998	2
Gohir.D06G039200	rsc5	Random slug protein 5	1.39773	0.904566	0.690013	0.999977	2
Gohir.D04G127600	At3g10130	Heme-binding-like protein At3g10130, chloroplastic	1.95544	1.26325	0.819659	0.999993	2
Gohir.D02G030600	PHL2	Protein PHR1-LIKE 2	2.55453	0.933009	0.762622	0.99998	2
Gohir.A11G028300	MOB1A	MOB kinase activator-like 1A	1.24407	1.43487	0.824517	1	2
Gohir.D01G219600	DTX44	Protein DETOXIFICATION 44, chloroplastic	2.38839	1.08319	0.800782	0.999999	2
Gohir.A13G064500	CPK4	Calcium-dependent protein kinase 4	0.942911	0.883156	0.713526	0.999979	2
Gohir.D13G218400	MOD1	Enoyl-[acyl-carrier-protein] reductase [NADH], chloroplastic	1.61251	0.898892	0.692113	0.999984	2
Gohir.D11G347800	IRX12	Laccase-4	1.56139	1.33876	0.823566	1	2
Gohir.A09G191000	CRF2	Ethylene-responsive transcription factor CRF2	2.64138	0.910874	0.753019	0.999961	2
Gohir.D03G155600	RGA1	Putative disease resistance protein RGA1	0.863802	0.992361	0.653868	0.999999	2
Gohir.A03G112400	AHK4	Histidine kinase 4	1.00905	0.882643	0.728353	0.999837	2
Gohir.A07G069300	UGD5	UDP-glucose 6-dehydrogenase 5	2.19949	1.44642	0.611868	1	2
Gohir.D12G155200	PXG4	Probable peroxygenase 4	1.34097	1.54621	0.61444	1	2
Gohir.D05G120600	CIPK25	CBL-interacting serine/threonine-protein kinase 25	1.26805	0.883132	0.728538	0.999942	2
Gohir.D11G242300	At3g03770	Probable inactive leucine-rich repeat receptor-like protein kinase At3g03770	1.28802	0.904517	0.750164	0.999789	2
Gohir.A12G225800	HSFB2B	Heat stress transcription factor B-2b	1.02317	0.881277	0.714585	0.999987	2
Gohir.A01G058600	ycf45	Uncharacterized protein ycf45	1.86239	0.999422	0.784863	0.999999	2
Gohir.D09G024500	PP2A9	Protein PHLOEM PROTEIN 2-LIKE A9	1.8071	1.56887	0.821371	1	2
Gohir.D04G089300	MAG	DNA-3-methyladenine glycosylase	1.8077	0.948833	0.666643	1	2
Gohir.A10G045800	CERBERUS	Putative E3 ubiquitin-protein ligase LIN-1	1.65673	0.881042	0.726824	0.99975	2
Gohir.A03G068100	HIPL1	HIPL1 protein	2.02939	0.99149	0.653638	0.999998	2
Gohir.D11G311400	LACS7	Long chain acyl-CoA synthetase 7, peroxisomal	2.37673	1.96987	0.715456	1	2
Gohir.A12G217200	PGSIP8	Putative glucuronosyltransferase PGSIP8	1.52399	1.24393	0.819303	1	2
Gohir.D01G186400	CTPA3	Carboxyl-terminal-processing peptidase 3, chloroplastic	2.13934	1.18736	0.814684	1	2
Gohir.D02G098300	CLV1	Receptor protein kinase CLAVATA1	1.87702	0.878855	0.712507	0.999732	2
Gohir.D02G131100	At1g69160	Protein BIG GRAIN 1-like E	1.2318	1.13821	0.809547	0.999999	2
Gohir.D03G043500	MARD1	Protein MARD1	1.67246	1.73158	0.80706	1	2
Gohir.A01G018000	At5g63020	Probable disease resistance protein At5g63020	0.963253	0.959676	0.662333	0.999995	2
Gohir.D04G116900	SGR9	E3 ubiquitin-protein ligase SGR9, amyloplastic	1.74882	1.00457	0.650043	0.999999	2
Gohir.A03G105300	CB5-A	Cytochrome b5 isoform A	1.74447	1.65077	0.620865	1	2
Gohir.A10G200700	RABC2A	Ras-related protein RABC2a	1.16911	1.56611	0.821967	1	2
Gohir.A12G013100	GLR3.2	Glutamate receptor 3.2	2.46423	0.880449	0.729124	0.999661	2
Gohir.D13G060200	VIII-1	Myosin-1	2.49128	0.948748	0.665767	0.999999	2
Gohir.D13G080500	WRKY57	Probable WRKY transcription factor 57	1.05488	0.943405	0.769273	0.999978	2
Gohir.A07G163000	COL9	Zinc finger protein CONSTANS-LIKE 9	1.07833	0.99843	0.651297	1	2
Gohir.A11G090800	RHA1B	E3 ubiquitin-protein ligase RHA1B	1.68938	0.982672	0.78161	0.999975	2
Gohir.A12G260200	PP2A13	F-box protein PP2-A13	1.35874	1.05969	0.638527	1	2
Gohir.D12G061600	MIK1	MDIS1-interacting receptor like kinase 1	2.498	1.46221	0.825512	1	2
Gohir.A07G069800	DCTPP1	dCTP pyrophosphatase 1	1.98527	0.912523	0.680419	0.99995	2
Gohir.1Z036700	UGT74B1	UDP-glycosyltransferase 74B1	1.09458	1.60326	0.819943	1	2
Gohir.A02G100300	ATL21B	Putative RING-H2 finger protein ATL21B	1.20219	1.77099	0.635167	1	2
Gohir.D04G183900	At5g02620	Ankyrin repeat-containing protein At5g02620	1.89321	1.01121	0.648076	1	2
Gohir.A08G204200	RAP	Aspartic proteinase	2.36575	0.897267	0.689546	0.999612	2
Gohir.A02G167200	At5g17760	AAA-ATPase At5g17760	1.22086	1.31367	0.613209	1	2
Gohir.D06G191000	TTM3	Triphosphate tunel metalloenzyme 3	1.89745	0.907331	0.68287	0.999947	2
Gohir.D08G230800	NOP5-2	Probable nucleolar protein 5-2	2.59607	0.929069	0.672685	0.999999	2
Gohir.D05G254700	ERF020	Ethylene-responsive transcription factor ERF020	1.35128	1.53086	0.612904	1	2
Gohir.D03G080400	PI206	Disease resistance response protein 206	2.55513	1.7919	0.638475	1	2
Gohir.A01G230200	FBL3	F-box/LRR-repeat protein 3	1.20499	0.913749	0.679496	0.999996	2
Gohir.D05G126300	UFO	Protein UNUSUAL FLORAL ORGANS	2.6635	0.875977	0.711164	0.999852	2
Gohir.D03G124400	EXPA4	Expansin-A4	2.22045	0.980249	0.655222	0.999999	2
Gohir.A01G158800	XERICO	Probable E3 ubiquitin-protein ligase XERICO	2.06067	1.0987	0.631746	1	2
Gohir.A01G036800	WAG2	Serine/threonine-protein kinase WAG2	1.04535	0.950748	0.773392	0.999847	2
Gohir.D09G153600	RCOM_1202350	Arginine biosynthesis bifunctional protein ArgJ, chloroplastic	2.65263	0.912396	0.679277	0.999971	2
Gohir.A12G229900	murE	UDP-N-acetylmuramoyl-L-alanyl-D-glutamate--2,6-diaminopimelate ligase	1.24861	0.876681	0.707145	0.999858	2
Gohir.A10G190900	eda	KHG/KDPG aldolase	1.28009	1.12909	0.627269	1	2
Gohir.D13G077900	STY8	Serine/threonine-protein kinase STY8	1.74756	0.874002	0.717666	0.999986	2
Gohir.D10G250200	ENGASE1	Cytosolic endo-beta-N-acetylglucosaminidase 1	1.01492	1.59742	0.821075	1	2
Gohir.D12G123300	PAT18	Protein S-acyltransferase 18	0.858079	1.21305	0.818205	1	2
Gohir.D10G083900	NPF4.3	Protein NRT1/ PTR FAMILY 4.3	2.39819	0.896441	0.687307	0.999973	2
Gohir.D05G081100	LHW	Transcription factor LHW	1.40235	1.16396	0.622988	1	2
Gohir.D09G127500	RPS5	40S ribosomal protein S5 (Fragment)	1.14479	1.08711	0.804076	0.999995	2
Gohir.A09G147100	At5g52970	Thylakoid lumenal 15.0 kDa protein 2, chloroplastic	2.3125	0.987305	0.784465	0.999994	2
Gohir.A05G153400	CEP14	Precursor of CEP14	1.44686	1.08741	0.804209	0.999999	2
Gohir.A12G156700	HDG2	Homeobox-leucine zipper protein HDG2	1.3881	1.07614	0.634359	1	2
Gohir.D13G170500	KN	Syntaxin-related protein KNOLLE	1.43933	1.28721	0.823393	1	2
Gohir.D03G006100	APF1	Aspartyl protease family protein 1	1.17793	1.04539	0.797214	0.999998	2
Gohir.A08G079700	At3g13620	Probable polyamine transporter At3g13620	2.48976	1.3976	0.826704	1	2
Gohir.A13G150600	TBL41	Protein trichome birefringence-like 41	1.72399	1.26365	0.82216	1	2
Gohir.A09G137800	KIPK2	Serine/threonine-protein kinase KIPK2	1.2961	0.972455	0.655932	0.999999	2
Gohir.D12G258900	HIPP39	Heavy metal-associated isoprenylated plant protein 39	1.31512	1.16525	0.814377	1	2
Gohir.A06G082200	At4g31140	Glucan endo-1,3-beta-glucosidase 5	0.927772	0.88187	0.740974	0.999754	2
Gohir.D03G054000	At3g50808	Uncharacterized protein At3g50808	2.66585	0.884171	0.693661	0.999765	2
Gohir.D12G263500	At4g25390	Receptor-like serine/threonine-protein kinase At4g25390	1.05327	0.923234	0.672118	0.99999	2
Gohir.A06G145700	RP1	Pyruvate, phosphate dikinase regulatory protein 1, chloroplastic	1.74413	0.926982	0.6706	0.999997	2
Gohir.A05G268100	ACC1	Acetyl-CoA carboxylase 1	0.882515	1.05543	0.637324	0.999999	2
Gohir.D11G105800	NHL12	NDR1/HIN1-like protein 12	1.17008	0.970809	0.655881	0.999999	2
Gohir.A09G080800	ELF3	Protein EARLY FLOWERING 3	2.56344	0.935115	0.667222	0.999998	2
Gohir.D01G035000	At1g29970	60S ribosomal protein L18a-like protein	1.5341	0.938015	0.666009	0.999981	2
Gohir.A08G075600	EID1	Phytochrome A-associated F-box protein	2.07882	0.88309	0.693544	0.999756	2
Gohir.A08G243500	At5g56590	Glucan endo-1,3-beta-glucosidase 13	2.14259	1.1753	0.620912	1	2
Gohir.D06G091000	OVA4	Tryptophan--tRNA ligase, chloroplastic/mitochondrial	2.35073	0.912387	0.760946	0.999968	2
Gohir.D05G305200	PHO1	Phosphate transporter PHO1 homolog 3	2.64441	1.10449	0.629221	1	2
Gohir.A10G168300	MYB111	Transcription factor MYB111	0.857651	1.09028	0.631245	0.999999	2
Gohir.A11G263200	BHLH94	Transcription factor bHLH94	2.46078	1.18266	0.816699	1	2
Gohir.D02G178000	RTNLB18	Reticulon-like protein B18	1.00193	0.900206	0.753852	0.99949	2
Gohir.A10G204500	MTH_1511	Putative arsenical pump-driving ATPase	0.959625	1.1216	0.810012	0.999999	2
Gohir.D09G094400	CYP94C1	Cytochrome P450 94C1	1.0985	1.98008	0.727349	1	2
Gohir.A07G217700	SAP12	Zinc finger AN1 domain-containing stress-associated protein 12	1.24345	1.88918	0.65804	1	2
Gohir.A06G193700	Abhd6	Monoacylglycerol lipase ABHD6	2.07137	1.01673	0.644093	1	2
Gohir.D04G150000	MIA40	Mitochondrial intermembrane space import and assembly protein 40 homolog	2.64658	0.869653	0.728187	0.999951	2
Gohir.A05G202400	At1g07700	Thioredoxin-like 4, chloroplastic	2.49463	0.92626	0.767153	0.999992	2
Gohir.A11G189100	SABP2	Salicylic acid-binding protein 2	1.20933	1.97868	0.706142	1	2
Gohir.D10G090400	fosB	Metallothiol transferase FosB	2.6255	1.19423	0.818067	1	2
Gohir.D11G058500	ACT7	Actin-7	1.11731	1.28096	0.824176	1	2
Gohir.A08G081700	HKT1	Sodium transporter HKT1	1.98892	0.920546	0.765299	0.999589	2
Gohir.D09G024900	ATL46	RING-H2 finger protein ATL46	1.55883	0.88079	0.69359	0.999983	2
Gohir.A01G140400	AMPD	AMP deaminase	1.94437	0.959537	0.77903	0.999994	2
Gohir.D12G263600	AHG1	Probable protein phosphatase 2C 75	1.34261	0.867006	0.725981	0.999937	2
Gohir.D10G017800	At3g13150	Pentatricopeptide repeat-containing protein At3g13150	0.924773	0.891789	0.685599	0.999999	2
Gohir.A11G213000	VQ29	VQ motif-containing protein 29	1.31547	1.44204	0.608759	1	2
Gohir.A05G107300	At2g30020	Probable protein phosphatase 2C 25	2.62143	1.33397	0.610125	1	2
Gohir.D05G219400	At5g64460	Phosphoglycerate mutase-like protein 1	2.10424	1.31428	0.825992	1	2
Gohir.D09G222900	GG2	Guanine nucleotide-binding protein subunit gamma 2	0.916229	1.14426	0.813379	0.999999	2
Gohir.A11G328800	IRX12	Laccase-4	1.34331	1.27914	0.82442	1	2
Gohir.A05G070200	VIT_06s0061g00120	Glucan endo-1,3-beta-glucosidase	2.13295	0.946511	0.703255	0.99824	2
Gohir.D09G121700	At5g06940	Probably inactive leucine-rich repeat receptor-like protein kinase At5g06940	1.83124	0.977184	0.784627	0.999998	2
Gohir.A08G009300	HIPP39	Heavy metal-associated isoprenylated plant protein 39	0.986058	0.961922	0.780667	0.999945	2
Gohir.A03G029900	SCPL48	Serine carboxypeptidase-like 48	2.64468	0.870395	0.70148	0.999969	2
Gohir.D02G077500	At1g77260	Probable methyltransferase PMT10	0.852358	1.17942	0.619429	1	2
Gohir.D02G104300	YAO	U3 snoRNP-associated protein-like YAO	1.93428	1.48498	0.608951	1	2
Gohir.A05G108200	LSH6	Protein LIGHT-DEPENDENT SHORT HYPOCOTYLS 6	1.29102	1.35413	0.609122	1	2
Gohir.A05G088500	PLC4	Phosphoinositide phospholipase C 4	1.1384	0.863182	0.72216	0.99995	2
Gohir.A07G177300	At1g66250	Glucan endo-1,3-beta-glucosidase 2	2.68655	1.10936	0.627234	1	2
Gohir.D07G003200	At2g26730	Probable inactive receptor kinase At2g26730	1.9181	1.01519	0.642998	1	2
Gohir.A02G015600	RPD1	Protein ROOT PRIMORDIUM DEFECTIVE 1	0.876233	0.862359	0.715532	0.999926	2
Gohir.D07G036400	NPY1	BTB/POZ domain-containing protein NPY1	1.33575	1.2858	0.825319	1	2
Gohir.D09G087200	Prcp	Lysosomal Pro-X carboxypeptidase	1.00104	1.007	0.792362	0.999973	2
Gohir.D10G022600	At4g05090	Putative PAP-specific phosphatase, mitochondrial	1.31481	0.870172	0.738776	0.999952	2
Gohir.D01G179800	speE	Probable polyamine aminopropyl transferase	1.30031	0.923026	0.76907	0.99996	2
Gohir.D07G178100	WOX13	WUSCHEL-related homeobox 13	1.36009	1.03128	0.639109	1	2
Gohir.A11G101300	BHLH67	Transcription factor bHLH67	1.73264	0.868985	0.705903	0.999344	2
Gohir.A05G361500	PER31	Peroxidase 31	1.67664	0.89934	0.6778	0.999983	2
Gohir.A03G054100	GSA2	Glutamate-1-semialdehyde 2,1-aminomutase 2, chloroplastic	1.95783	0.870706	0.696031	0.999989	2
Gohir.D02G009900	IQD14	Protein IQ-DOMAIN 14	1.31299	1.97607	0.743647	1	2
Gohir.A03G063900	SEOB	Protein SIEVE ELEMENT OCCLUSION B	1.04932	0.937465	0.775212	0.999856	2
Gohir.A03G112300	PUB21	U-box domain-containing protein 21	1.11264	0.970215	0.65221	0.999998	2
Gohir.D11G093000	GL3	Transcription factor GLABRA 3	1.07749	1.06027	0.803471	0.999997	2
Gohir.A11G129800	CDT1B	CDT1-like protein b	1.69278	1.06766	0.632152	1	2
Gohir.A05G343600	PRR73	Two-component response regulator-like PRR73	1.52171	0.857667	0.719989	0.999939	2
Gohir.A08G212900	GID1C	Gibberellin receptor GID1C	2.62868	1.36215	0.828947	1	2
Gohir.D07G194800	At2g42990	GDSL esterase/lipase At2g42990	1.49677	1.08969	0.628606	1	2
Gohir.A03G010200	ZPR2	Protein LITTLE ZIPPER 2	0.928309	1.90441	0.658832	1	2
Gohir.A10G010300	EHD2	EH domain-containing protein 2	1.37622	1.05744	0.633593	1	2
Gohir.D07G081400	LECRKS5	Probable L-type lectin-domain containing receptor kinase S.5	1.58739	1.29258	0.610111	1	2
Gohir.D12G004700	FAF1	Protein FANTASTIC FOUR 1	1.25857	1.0804	0.807027	0.999999	2
Gohir.A11G217800	At4g33920	Probable protein phosphatase 2C 63	1.77822	0.977363	0.649685	0.999999	2
Gohir.A02G098500	CEL1	Endoglucanase 1	2.55517	1.75282	0.809537	1	2
Gohir.A01G214100	BARD1	BRCA1-associated RING domain protein 1	1.47543	0.878884	0.68719	0.999995	2
Gohir.D05G121300	At4g17486	DeSI-like protein At4g17486	1.13794	0.955679	0.655326	0.999999	2
Gohir.A09G076200	At1g56130	Probable LRR receptor-like serine/threonine-protein kinase At1g56130	2.5277	0.996886	0.644852	0.999998	2
Gohir.A01G117700	DTX33	Protein DETOXIFICATION 33	2.06933	1.06211	0.80444	0.999999	2
Gohir.D06G089600	SIGC	RNA polymerase sigma factor sigC	2.33795	0.856443	0.72549	0.999991	2
Gohir.D11G155200	RIN4	RPM1-interacting protein 4	2.5726	1.79952	0.634194	1	2
Gohir.A01G168300	UBC10	Ubiquitin-conjugating enzyme E2 10	1.63788	0.862716	0.698562	0.999787	2
Gohir.D13G114000	GATA15	GATA transcription factor 15	1.27288	1.45228	0.606624	1	2
Gohir.D06G206300	BEH4	BES1/BZR1 homolog protein 4	1.5949	0.870815	0.746093	0.999832	2
Gohir.D08G035300	TIM50	Mitochondrial import inner membrane translocase subunit TIM50	1.3649	1.06726	0.631132	1	2
Gohir.A06G110600	At1g71810	Uncharacterized aarF domain-containing protein kinase At1g71810, chloroplastic	2.38083	0.883036	0.682625	0.999964	2
Gohir.A03G056800	maoI	Primary amine oxidase	2.47232	0.881117	0.753052	0.999996	2
Gohir.D12G234300	At1g64065	Late embryogenesis abundant protein At1g64065	1.62636	1.1164	0.812841	0.999999	2
Gohir.D12G167900	RNS1	Ribonuclease 1	1.38066	1.32858	0.829009	1	2
Gohir.D10G030700	ATL41	E3 ubiquitin-protein ligase ATL41	2.16594	0.932025	0.661489	0.999995	2
Gohir.D10G248400	CYP71A9	Cytochrome P450 71A9	1.74043	1.60571	0.611921	1	2
Gohir.D08G229400	mRpL45	Probable 39S ribosomal protein L45, mitochondrial	1.69907	0.904618	0.671554	0.999987	2
Gohir.A12G173200	PHO1-H1	Phosphate transporter PHO1 homolog 1	1.97036	0.871421	0.735337	0.999119	2
Gohir.A10G177500	EDR4	Protein ENHANCED DISEASE RESISTANCE 4	0.992976	0.858241	0.701379	0.999969	2
Gohir.D11G160000	At2g32990	Endoglucanase 11	2.14551	0.904132	0.765696	0.999935	2
Gohir.A11G174800	ATJ11	Chaperone protein dnaJ 11, chloroplastic	0.994907	0.85793	0.735724	0.999963	2
Gohir.A05G389100	GH3.17	Indole-3-acetic acid-amido synthetase GH3.17	1.87637	0.993192	0.644327	0.999999	2
Gohir.D08G187600	VAB	VAN3-binding protein	0.998293	1.21949	0.61327	1	2
Gohir.A11G051000	At4g40080	Putative clathrin assembly protein At4g40080	1.67095	0.990134	0.644851	0.999996	2
Gohir.D09G027600	PNP2	Polyribonucleotide nucleotidyltransferase 2, mitochondrial	0.975028	1.00163	0.642257	1	2
Gohir.D10G180300	WRKY48	Probable WRKY transcription factor 48	1.27095	1.98814	0.69605	1	2
Gohir.A12G262100	LNG1	Protein LONGIFOLIA 1	1.01991	1.00341	0.641818	0.999998	2
Gohir.D05G119300	OPR2	12-oxophytodienoate reductase 2	2.65537	0.958499	0.78432	0.999988	2
Gohir.D05G097600	CYP714C2	Cytochrome P450 714C2	1.07351	1.61113	0.825094	1	2
Gohir.A08G212300	EEF2KMT	Protein-lysine N-methyltransferase EEF2KMT	1.4429	0.926413	0.774831	0.999918	2
Gohir.D05G284300	PRMT3	Probable protein arginine N-methyltransferase 3	2.37278	1.10355	0.624785	1	2
Gohir.A06G063100	PERK1	Proline-rich receptor-like protein kinase PERK1	2.02267	0.857313	0.698557	0.999839	2
Gohir.D06G013100	P4H7	Probable prolyl 4-hydroxylase 7	1.03328	0.90147	0.753963	0.998918	2
Gohir.A10G030900	At5g45920	GDSL esterase/lipase At5g45920	2.55258	0.947526	0.65527	0.999998	2
Gohir.A11G122500	FAF2	Protein FANTASTIC FOUR 2	1.72307	1.26947	0.827182	1	2
Gohir.A06G184100	TSS	Protein TSS	1.9873	1.99811	0.707296	1	2
Gohir.A10G079200	At1g80440	F-box/kelch-repeat protein At1g80440	1.06869	1.3225	0.829578	1	2
Gohir.D09G005800	UVR8	Ultraviolet-B receptor UVR8	2.57286	0.871124	0.687418	0.999993	2
Gohir.A05G361200	AXY4L	Protein ALTERED XYLOGLUCAN 4-like	1.0736	1.16807	0.617297	1	2
Gohir.D04G001600	At4g10955	GDSL esterase/lipase At4g10955	1.5335	0.885892	0.678443	0.999972	2
Gohir.A08G090400	PHOX1	Protein PHOX1	1.84418	0.860323	0.695379	0.999936	2
Gohir.A05G142600	RNF144A	E3 ubiquitin-protein ligase RNF144A	0.931183	0.847664	0.719874	0.999847	2
Gohir.A05G272100	EPF2	Protein EPIDERMAL PATTERNING FACTOR 2	1.80985	0.887522	0.677995	0.999531	2
Gohir.A09G040000	CCB2	Protein COFACTOR ASSEMBLY OF COMPLEX C SUBUNIT B CCB2, chloroplastic	1.49352	0.951536	0.65379	0.999996	2
Gohir.D09G040800	CCB2	Protein COFACTOR ASSEMBLY OF COMPLEX C SUBUNIT B CCB2, chloroplastic	1.16315	0.87022	0.749622	0.999963	2
Gohir.D05G060300	PUB4	U-box domain-containing protein 4	1.33585	1.30695	0.607634	1	2
Gohir.D05G099400	KIN5D	Kinesin-like protein KIN-5D	2.44789	1.24352	0.610956	1	2
Gohir.D03G034200	BHLH93	Transcription factor bHLH93	1.36779	1.55649	0.828644	1	2
Gohir.D11G055500	RABH1E	Ras-related protein RABH1e	1.07705	0.944316	0.781078	0.999996	2
Gohir.D07G063900	ABCG11	ABC transporter G family member 11	1.35289	0.989042	0.644109	1	2
Gohir.A10G028400	GRXC9	Glutaredoxin-C9	1.3438	1.33924	0.830482	1	2
Gohir.D10G026100	HSFB2A	Heat stress transcription factor B-2a	1.3271	1.90416	0.655099	1	2
Gohir.D11G022100	BHLH2	Transcription factor EGL1	1.48382	1.05499	0.631332	1	2
Gohir.A10G207800	ARP1	Probable RNA-binding protein ARP1	1.68188	1.45707	0.831652	1	2
Gohir.A10G078700	CYCA2-4	Cyclin-A2-4	1.00349	0.890226	0.674909	0.999971	2
Gohir.A05G115000	At3g20240	Probable mitochondrial adenine nucleotide transporter BTL1	2.41274	0.971567	0.6478	1	2
Gohir.A08G083800	AIL5	AP2-like ethylene-responsive transcription factor AIL5	2.03472	1.45996	0.831833	1	2
Gohir.A09G117200	PXC3	Leucine-rich repeat receptor-like tyrosine-protein kinase PXC3	2.01863	1.18876	0.614546	1	2
Gohir.D03G039800	RAB11A	Ras-related protein Rab11A	1.89356	1.0121	0.638547	0.999999	2
Gohir.A11G225600	NFD4	Protein NUCLEAR FUSION DEFECTIVE 4	0.920874	1.01692	0.799297	0.999999	2
Gohir.A11G039200	RPP8L2	Probable disease resistance RPP8-like protein 2	1.03692	0.933956	0.657753	1	2
Gohir.D12G207100	CYP76B10	Geraniol 8-hydroxylase	1.72739	0.978878	0.791324	0.999984	2
Gohir.A01G052100	KU70	ATP-dependent DNA helicase 2 subunit KU70	2.22715	0.94063	0.655535	1	2
Gohir.D05G228100	ARP1	Probable RNA-binding protein ARP1	1.23862	1.74245	0.622965	1	2
Gohir.D03G113500	rnj	Ribonuclease J	1.19672	0.881768	0.677728	0.99995	2
Gohir.A10G031000	DSEL	Phospholipase A1-IIgamma	1.38783	0.921373	0.661417	0.999957	2
Gohir.A05G134600	BGAL1	Beta-galactosidase 1	1.5334	1.5321	0.606387	1	2
Gohir.A02G153700	Ddb2	DNA damage-binding protein 2	1.79443	1.06884	0.628348	1	2
Gohir.A05G039800	Slc25a44	Solute carrier family 25 member 44	1.65445	1.6051	0.610021	1	2
Gohir.D04G115700	ICR2	Interactor of constitutive active ROPs 2, chloroplastic	1.22794	1.05096	0.631083	1	2
Gohir.D01G113100	BHLH93	Transcription factor bHLH93	1.43649	1.04189	0.804507	0.99987	2
Gohir.D08G032900	XTH23	Probable xyloglucan endotransglucosylase/hydrolase protein 23	2.45258	1.50027	0.605244	1	2
Gohir.D12G262600	HTH	Protein HOTHEAD	1.82629	0.886173	0.684594	0.999027	2
Gohir.D10G056200	CYP71A1	Cytochrome P450 71A1	1.13288	1.56261	0.82934	1	2
Gohir.D09G242200	MYB2	Transcription factor MYB2	1.12578	1.26193	0.608806	1	2
Gohir.A03G016800	murE	UDP-N-acetylmuramoyl-L-alanyl-D-glutamate--2,6-diaminopimelate ligase	1.88654	0.922183	0.660795	0.999994	2
Gohir.D11G028000	BAM3	Beta-amylase 3, chloroplastic	2.11111	1.56385	0.829352	1	2
Gohir.A09G015500	SS2	Granule-bound starch synthase 2, chloroplastic/amyloplastic	2.05483	1.15307	0.617292	1	2
Gohir.D06G127400	ENT3	Equilibrative nucleotide transporter 3	1.38881	1.99555	0.694802	1	2
Gohir.D06G013400	AATL1	Lysine histidine transporter-like 8	0.855135	1.13006	0.619731	1	2
Gohir.A13G147000	At3g15200	Putative pentatricopeptide repeat-containing protein At3g15200	1.02013	0.884224	0.675034	0.999855	2
Gohir.D07G140700	RABA3	Ras-related protein RABA3	1.21886	1.00164	0.639721	1	2
Gohir.A13G173400	ATL6	E3 ubiquitin-protein ligase ATL6	2.31297	1.97655	0.681115	1	2
Gohir.A01G050300	IRKI	IRK-interacting protein	1.56305	1.10164	0.623121	1	2
Gohir.A01G140600	GXM1	Glucuronoxylan 4-O-methyltransferase 1	1.19589	1.85471	0.640932	1	2
Gohir.D08G137500	GRXC11	Glutaredoxin-C11	2.19535	1.08272	0.811217	0.999986	2
Gohir.A12G054200	LBD41	LOB domain-containing protein 41	2.38093	1.93118	0.775502	1	2
Gohir.D06G110400	topA	DNA topoisomerase 1	0.93707	0.875372	0.757807	0.99973	2
Gohir.D11G102300	ERF023	Ethylene-responsive transcription factor ERF023	0.886768	1.31638	0.605768	1	2
Gohir.A03G152200	SUVH4	Histone-lysine N-methyltransferase, H3 lysine-9 specific SUVH4	1.01448	0.922435	0.659858	0.999994	2
Gohir.D12G122900	MYB61	Transcription factor MYB61	1.42101	1.14024	0.618203	1	2
Gohir.A12G113000	ARF9	Auxin response factor 9	1.23422	1.90163	0.651893	1	2
Gohir.D10G209700	At1g06620	1-aminocyclopropane-1-carboxylate oxidase homolog 1	1.64276	1.24051	0.827308	1	2
Gohir.A05G372500	TCP13	Transcription factor TCP13	1.45002	0.943005	0.653334	0.999995	2
Gohir.A11G262100	At1g54730	Sugar transporter ERD6-like 5	2.10171	1.08411	0.625079	1	2
Gohir.A09G002800	DOT4	Pentatricopeptide repeat-containing protein DOT4, chloroplastic	0.989144	0.840415	0.709543	0.999899	2
Gohir.D04G141200	PAT07	Probable protein S-acyltransferase 7	1.02432	1.06958	0.626947	1	2
Gohir.A03G178000	HVA22A	HVA22-like protein a	1.758	1.24364	0.608985	1	2
Gohir.A05G154200	NAT2	Nucleobase-ascorbate transporter 2	1.23856	1.17567	0.822588	1	2
Gohir.D04G160600	At3g19553	Probable polyamine transporter At3g19553	1.34062	0.913002	0.662135	0.999997	2
Gohir.D10G223400	ZAT11	Zinc finger protein ZAT11	0.958403	1.49024	0.832873	1	2
Gohir.A02G159300	nodH	Nodulation protein H	1.08082	0.903213	0.665481	0.999994	2
Gohir.D08G090000	CYCB3-1	Putative cyclin-B3-1	0.880418	1.40629	0.833602	1	2
Gohir.D10G016600	At4g21250	Sulfite exporter TauE/SafE family protein 5	2.15768	1.1952	0.612327	1	2
Gohir.A12G077100	AKN	Adenylyl-sulfate kinase, chloroplastic	2.48266	0.927564	0.656912	0.999988	2
Gohir.A11G051600	yugF	Uncharacterized hydrolase YugF	2.38483	0.870164	0.756737	0.999987	2
Gohir.D12G219700	PGSIP8	Putative glucuronosyltransferase PGSIP8	1.15515	1.03561	0.631952	1	2
Gohir.A02G018000	TMK4	Receptor-like kinase TMK4	2.33803	1.09263	0.623222	1	2
Gohir.A10G042800	pak1ip1	p21-activated protein kinase-interacting protein 1-like	1.94215	1.17132	0.614263	1	2
Gohir.D12G089600	HHO5	Transcription factor HHO5	2.27713	1.0954	0.622771	1	2
Gohir.D04G026100	SEOB	Protein SIEVE ELEMENT OCCLUSION B	1.26129	1.00049	0.638388	0.999998	2
Gohir.A07G209500	GAUT6	Probable galacturonosyltransferase 6	0.933987	2.0051	0.6986	1	2
Gohir.D05G175700	CSC1	Calcium permeable stress-gated cation channel 1	2.66267	0.930277	0.655766	0.999996	2
Gohir.D12G106000	LPEAT2	Lysophospholipid acyltransferase LPEAT2	1.53035	0.937851	0.653492	0.999997	2
Gohir.D13G094000	SAUR20	Auxin-responsive protein SAUR20	1.3453	0.905799	0.67524	0.998845	2
Gohir.D10G064400	ILL4	IAA-amino acid hydrolase ILR1-like 4	0.878191	1.14471	0.820079	1	2
Gohir.D06G186700	wisp	Poly(A) RNA polymerase gld-2 homolog B	1.15176	1.04534	0.629826	1	2
Gohir.D02G074500	At1g77060	Carboxyvinyl-carboxyphosphonate phosphorylmutase, chloroplastic	2.60792	0.96054	0.647023	0.999995	2
Gohir.A05G100400	RAP2-7	Ethylene-responsive transcription factor RAP2-7	1.35223	1.12471	0.818063	0.999999	2
Gohir.D01G209000	ORRM2	Organelle RRM domain-containing protein 2, mitochondrial	1.07683	1.82181	0.632726	1	2
Gohir.D07G077300	RPL12C	60S ribosomal protein L12-3	0.885529	1.18162	0.612828	1	2
Gohir.1Z061000	FAO2	Long-chain-alcohol oxidase FAO2	1.88742	0.852862	0.688339	0.999782	2
Gohir.D06G139600	RKF1	Probable LRR receptor-like serine/threonine-protein kinase RFK1	1.07245	0.864448	0.680798	0.999734	2
Gohir.A07G190200	At2g04850	Cytochrome b561 and DOMON domain-containing protein At2g04850	1.05668	0.876164	0.674656	0.999871	2
Gohir.A07G022700	VTE1	Tocopherol cyclase, chloroplastic	2.252	0.942124	0.785601	0.99999	2
Gohir.D11G156400	AHK2	Histidine kinase 2	1.25182	0.864303	0.755072	0.999503	2
Gohir.D10G191300	UVR8	Ultraviolet-B receptor UVR8	1.17586	0.902248	0.771223	0.999352	2
Gohir.D08G095400	PR-1	Pathogenesis-related protein PR-1	1.55893	0.868329	0.757	0.99946	2
Gohir.D01G211600	EXPA4	Expansin-A4	2.39011	0.999871	0.799499	0.999958	2
Gohir.A08G215100	AKR1	Probable aldo-keto reductase 1	2.3288	0.973537	0.642994	0.999958	2
Gohir.D04G043100	RAP2-4	Ethylene-responsive transcription factor RAP2-4	0.928024	1.00557	0.636232	1	2
Gohir.D05G074800	BGLU11	Beta-glucosidase 11	1.58335	0.925132	0.781421	0.999872	2
Gohir.D09G059000	IIL1	3-isopropylmalate dehydratase large subunit, chloroplastic	1.39045	1.76254	0.814147	1	2
Gohir.A05G046700	FBXL20	F-box/LRR-repeat protein 20	1.18104	0.960356	0.645978	0.999999	2
Gohir.A09G170500	At5g40230	WAT1-related protein At5g40230	1.21105	0.914697	0.658913	0.999991	2
Gohir.D11G024100	SBT2.5	Subtilisin-like protease SBT2.5	1.48212	1.863	0.63978	1	2
Gohir.A05G355000	At3g25440	Uncharacterized CRM domain-containing protein At3g25440, chloroplastic	1.2078	0.978068	0.641636	1	2
Gohir.A10G223600	At3g07620	Probable glycosyltransferase At3g07620	1.98266	1.61028	0.607628	1	2
Gohir.A09G218500	IQD1	Protein IQ-DOMAIN 1	1.10403	1.60501	0.829564	1	2
Gohir.A01G096000	XERICO	Probable E3 ubiquitin-protein ligase XERICO	1.13353	1.80431	0.628529	1	2
Gohir.D08G232500	WRKY74	Probable WRKY transcription factor 74	1.09417	1.23912	0.829348	0.999999	2
Gohir.A05G086800	ZAT5	Zinc finger protein ZAT5	1.00825	1.09945	0.816324	1	2
Gohir.A11G150400	TK1A	Thymidine kinase a	1.21177	1.03663	0.629587	1	2
Gohir.A04G052100	ychF	Ribosome-binding ATPase YchF	1.63983	0.884328	0.768159	0.999957	2
Gohir.A11G006700	CCR4-3	Carbon catabolite repressor protein 4 homolog 3	0.981924	0.944852	0.787938	0.999999	2
Gohir.D05G291900	SMR3	Cyclin-dependent protein kinase inhibitor SMR3	1.35153	1.45155	0.601456	1	2
Gohir.D05G164900	CBSX5	CBS domain-containing protein CBSX5	1.73323	1.44598	0.835425	1	2
Gohir.A11G010200	CBDAS2	Cannabidiolic acid synthase-like 1	1.76152	1.04574	0.627925	0.999995	2
Gohir.D03G129700	MYB48	Transcription factor MYB48	1.00933	0.832697	0.730366	0.99948	2
Gohir.D07G001100	GGCT2	Gamma-glutamylcyclotransferase 2-2	1.566	1.73636	0.618447	1	2
Gohir.A08G159200	IP5P2	Type I inositol polyphosphate 5-phosphatase 2	2.10809	0.872327	0.673741	0.99997	2
Gohir.A05G030600	EMB1789	Zinc finger CCCH domain-containing protein 65	0.966141	1.56048	0.604225	1	2
Gohir.D05G302300	UGT76B1	UDP-glycosyltransferase 76B1	0.955841	1.79415	0.81066	1	2
Gohir.A12G152600	UNG	Uracil-DNA glycosylase, mitochondrial	1.25784	0.856434	0.681645	0.999931	2
Gohir.D11G017300	ATL79	RING-H2 finger protein ATL79	2.19189	0.96243	0.644019	0.999995	2
Gohir.A13G228800	ZAT11	Zinc finger protein ZAT11	2.15348	1.08746	0.81534	1	2
Gohir.A02G128700	FBW2	F-box protein FBW2	2.11247	0.834176	0.69843	0.999869	2
Gohir.A09G240700	CHR11	ISWI chromatin-remodeling complex ATPase CHR11	2.32679	0.974105	0.641134	1	2
Gohir.A11G147600	COL9	Zinc finger protein CONSTANS-LIKE 9	1.3138	1.63844	0.608549	1	2
Gohir.A08G164800	EXLB1	Expansin-like B1	1.20385	1.98426	0.7607	1	2
Gohir.D13G176000	NEK2	Serine/threonine-protein kinase Nek2	2.5724	1.01731	0.632215	1	2
Gohir.A03G097000	KIN7M	Kinesin-like protein KIN-7M, chloroplastic	1.68168	0.983621	0.638852	0.999998	2
Gohir.A08G175000	ACR8	ACT domain-containing protein ACR8	0.921868	1.03163	0.629619	0.999999	2
Gohir.D11G127200	TBL11	Protein trichome birefringence-like 11	1.54845	1.13113	0.615839	1	2
Gohir.D12G102300	RABH1B	Ras-related protein RABH1b	2.00194	1.0824	0.621726	1	2
Gohir.A05G110600	AAE14	2-succinylbenzoate--CoA ligase, chloroplastic/peroxisomal	0.857203	0.924837	0.783727	0.99998	2
Gohir.A10G021800	At4g05090	Putative PAP-specific phosphatase, mitochondrial	2.52899	0.838507	0.69177	0.999885	2
Gohir.D07G058900	BT1	BTB/POZ and TAZ domain-containing protein 1	2.31296	1.32788	0.601991	1	2
Gohir.D07G072300	SPBC1271.03c	Uncharacterized FCP1 homology domain-containing protein C1271.03c	1.99123	1.13144	0.615418	1	2
Gohir.D12G140600	3AT1	Coumaroyl-CoA:anthocyanidin 3-O-glucoside-6''-O-coumaroyltransferase 1	1.20427	0.873816	0.679204	0.999019	2
Gohir.D13G151700	DTX18	Protein DETOXIFICATION 18	1.16188	0.853215	0.682877	0.999434	2
Gohir.A03G053500	rnj	Ribonuclease J	1.23447	0.875627	0.669726	0.99997	2
Gohir.D07G138700	ARP1	Probable RNA-binding protein ARP1	1.01812	1.15614	0.61259	1	2
Gohir.A03G012300	CYP75A2	Flavonoid 3',5'-hydroxylase	1.89408	2.01979	0.699223	1	2
Gohir.D03G024200	FPP7	Filament-like plant protein 7	1.66194	0.834333	0.716097	0.99911	2
Gohir.A05G314000	ARF	ADP-ribosylation factor 2	2.05796	0.875169	0.669726	0.999973	2
Gohir.A04G068700	DLO2	Protein DMR6-LIKE OXYGENASE 2	1.60084	1.06288	0.812998	0.999998	2
Gohir.D13G066800	ERF118	Ethylene-responsive transcription factor ERF118	0.89037	1.14189	0.613883	0.999999	2
Gohir.D07G029100	CHIT1	Chitotriosidase-1	2.03051	0.933642	0.64954	0.999641	2
Gohir.A11G269900	GRDP1	Glycine-rich domain-containing protein 1	1.35869	0.852275	0.681893	0.999504	2
Gohir.D11G029400	UBP20	Ubiquitin carboxyl-terminal hydrolase 20	1.09577	1.20274	0.6083	1	2
Gohir.A05G322100	ZAR1	Receptor protein kinase-like protein ZAR1	0.934984	0.91826	0.653933	0.99999	2
Gohir.A08G212400	mRpL45	Probable 39S ribosomal protein L45, mitochondrial	2.64846	0.82238	0.72768	0.999643	2
Gohir.D02G189600	At5g08350	GEM-like protein 4	1.86736	1.05411	0.624885	1	2
Gohir.A07G027000	LAP2	Leucine aminopeptidase 2, chloroplastic	2.29558	1.38194	0.836692	1	2
Gohir.D05G163000	Stard10	START domain-containing protein 10	1.16586	0.911079	0.655933	0.999999	2
Gohir.D01G103400	PUB5	U-box domain-containing protein 5	1.53658	0.999588	0.802817	0.999998	2
Gohir.A05G127000	GLYK	D-glycerate 3-kinase, chloroplastic	1.86931	1.17077	0.82613	1	2
Gohir.A07G147700	SPL8	Squamosa promoter-binding-like protein 8	1.39114	2.02858	0.727072	1	2
Gohir.A02G046200	TULP6	Tubby-like F-box protein 6	1.46978	0.965921	0.795922	0.999973	2
Gohir.A13G180800	MICU	Calcium uptake protein, mitochondrial	1.48571	1.11872	0.820864	0.999999	2
Gohir.A05G045200	HSL1	Receptor-like protein kinase HSL1	1.46503	0.832724	0.692754	0.999903	2
Gohir.A02G115000	CWINV1	Beta-fructofuranosidase, insoluble isoenzyme CWINV1	1.05455	1.5417	0.83502	1	2
Gohir.A09G031100	GPDH	Glycerol-3-phosphate dehydrogenase [NAD(+)]	1.28457	1.30358	0.834865	1	2
Gohir.A06G148500	ankrd13c	Ankyrin repeat domain-containing protein 13C	0.885226	1.63165	0.606644	1	2
Gohir.A01G003100	CSP3	Cold shock domain-containing protein 3	1.29822	1.60535	0.831991	1	2
Gohir.D05G291100	PILS1	Protein PIN-LIKES 1	1.78384	1.00529	0.804292	0.999996	2
Gohir.A07G138400	PCMP-H65	Pentatricopeptide repeat-containing protein At4g01030, mitochondrial	2.48422	0.81786	0.722131	0.999695	2
Gohir.D13G094700	MRL1	Pentatricopeptide repeat-containing protein MRL1, chloroplastic	1.63584	0.907069	0.780546	0.999975	2
Gohir.A03G141100	ATL46	RING-H2 finger protein ATL46	1.01037	1.03352	0.627412	0.999997	2
Gohir.A08G213500	MYR2	Myb-related protein 2	1.10828	0.959516	0.794919	0.999992	2
Gohir.A01G044600	CYP72A15	Cytochrome P450 72A15	2.40854	1.15393	0.825072	1	2
Gohir.A12G220900	NIK2	Protein NSP-INTERACTING KINASE 2	1.42476	1.05329	0.624133	1	2
Gohir.D04G000200	CRPK1	Cold-responsive protein kinase 1	0.872399	0.831987	0.691388	0.999884	2
Gohir.D13G230700	TUBB1	Tubulin beta-1 chain	1.07074	1.71019	0.823933	1	2
Gohir.A09G148200	TCP11	Transcription factor TCP11	1.09486	1.12727	0.822598	0.999999	2
Gohir.D05G311700	Ermp1	Endoplasmic reticulum metallopeptidase 1	1.77243	0.865546	0.671172	0.999989	2
Gohir.D02G142800	CEL1	Endoglucanase 8	1.06225	1.04523	0.811902	0.999998	2
Gohir.D05G147100	FKBP17-1	Peptidyl-prolyl cis-trans isomerase FKBP17-1, chloroplastic	1.97418	0.903317	0.656564	0.999984	2
Gohir.A02G026600	GSTU7	Glutathione S-transferase U7	1.81283	1.62173	0.831559	1	2
Gohir.D13G019300	LAC17	Laccase-17	1.09585	0.841709	0.684156	0.999546	2
Gohir.A09G143300	NCS1	Purine-uracil permease NCS1	1.37674	0.855971	0.761603	0.999632	2
Gohir.D03G088300	NGA1	B3 domain-containing transcription factor NGA1	1.72175	1.13867	0.824253	1	2
Gohir.D09G144000	TCP11	Transcription factor TCP11	1.01577	1.04888	0.812863	0.999989	2
Gohir.D11G083200	SPX3	SPX domain-containing protein 3	0.95188	1.37406	0.59899	1	2
Gohir.A09G116700	DTX54	Protein DETOXIFICATION 54	1.19851	1.10244	0.61663	1	2
Gohir.D03G151100	murE	UDP-N-acetylmuramoyl-L-alanyl-D-glutamate--2,6-diaminopimelate ligase	0.928415	0.884705	0.662416	0.999992	2
Gohir.D09G198300	KRP3	Cyclin-dependent kinase inhibitor 3	0.881221	1.28237	0.601742	1	2
Gohir.A07G198200	CEQORH	Chloroplast envelope quinone oxidoreductase homolog	1.2061	1.7845	0.815494	1	2
Gohir.A04G139500	At1g67360	REF/SRPP-like protein At1g67360	2.0925	1.42672	0.83842	1	2
Gohir.D03G147100	PURA1	Transcription factor Pur-alpha 1	2.46445	0.815483	0.73072	0.999888	2
Gohir.A07G177900	BZIP43	Basic leucine zipper 43	2.00481	1.17125	0.609143	1	2
Gohir.D07G021700	IQM1	IQ domain-containing protein IQM1	1.89162	1.49643	0.599029	1	2
Gohir.A06G173700	AMC9	Metacaspase-9	1.88075	0.870504	0.668226	0.999451	2
Gohir.D03G070200	GASA13	Gibberellin-regulated protein 13	1.57291	1.98382	0.668985	1	2
Gohir.D13G194900	CKX7	Cytokinin dehydrogenase 7	0.908696	1.54243	0.600297	1	2
Gohir.A06G130500	PBP1	Calcium-binding protein PBP1	1.72146	0.985711	0.801607	0.999417	2
Gohir.A08G111000	MYB111	Transcription factor MYB111	1.97134	1.05042	0.623074	1	2
Gohir.A07G182200	FER	Receptor-like protein kinase FERONIA	0.992269	1.4518	0.83873	1	2
Gohir.D02G018400	SEC23	Protein transport protein SEC23	2.509	1.13092	0.612667	1	2
Gohir.D08G053100	Morc4	MORC family CW-type zinc finger protein 4	1.22272	1.04951	0.622944	1	2
Gohir.D02G066800	At1g34300	G-type lectin S-receptor-like serine/threonine-protein kinase At1g34300	1.00525	0.846309	0.679358	0.999422	2
Gohir.D07G128500	SHH1	Protein SAWADEE HOMEODOMAIN HOMOLOG 1	2.13629	1.33536	0.599081	1	2
Gohir.D02G164400	At5g40210	WAT1-related protein At5g40210	1.14339	1.8075	0.812992	1	2
Gohir.A05G275100	ABCG25	ABC transporter G family member 25	1.20234	1.46342	0.597849	1	2
Gohir.D11G322600	SIB2	Sigma factor binding protein 2, chloroplastic	2.16006	1.23789	0.833514	1	2
Gohir.1Z016100	CYP75A1	Flavonoid 3',5'-hydroxylase 1	0.881287	1.17453	0.828789	0.999999	2
Gohir.A08G010800	DTC	Mitochondrial dicarboxylate/tricarboxylate transporter DTC	0.972576	0.995378	0.631775	1	2
Gohir.D07G226900	UGT88F3	UDP-glycosyltransferase 88F3	1.40378	1.33253	0.598873	1	2
Gohir.A08G087700	HHP2	Heptahelical transmembrane protein 2	1.26235	1.15437	0.609689	1	2
Gohir.D03G116400	YSL3	Metal-nicotianamine transporter YSL3	2.53876	1.86566	0.633702	1	2
Gohir.D04G182700	At1g67360	REF/SRPP-like protein At1g67360	1.81993	1.28963	0.600332	1	2
Gohir.A12G075800	ZAT10	Zinc finger protein ZAT10	1.60203	1.34601	0.598309	1	2
Gohir.A10G017800	BHLH112	Transcription factor bHLH112	2.08562	0.918857	0.64877	0.999888	2
Gohir.A12G046200	PID	Protein kinase PINOID	2.48028	1.05862	0.620896	1	2
Gohir.A08G154100	JMJ706	Lysine-specific demethylase JMJ706	1.10137	0.883828	0.660014	0.999989	2
Gohir.D13G222200	CLT3	Protein CLT3, chloroplastic	2.15358	0.821919	0.691821	0.999958	2
Gohir.A05G085200	atpH	ATP synthase subunit c, chloroplastic	1.441	1.68763	0.828184	1	2
Gohir.D04G095900	At5g41620	Uncharacterized protein At5g41620	1.84455	1.54966	0.599644	1	2
Gohir.A09G213900	ccbl	Kynurenine--oxoglutarate transaminase	2.63607	0.963376	0.63775	0.999999	2
Gohir.A05G144700	FKBP17-1	Peptidyl-prolyl cis-trans isomerase FKBP17-1, chloroplastic	2.13894	1.08034	0.617728	1	2
Gohir.D01G141600	PCR2	Protein PLANT CADMIUM RESISTANCE 2	1.5995	1.5563	0.836945	1	2
Gohir.D11G015000	CBL4	Calcineurin B-like protein 4	1.7395	0.827138	0.687171	0.999984	2
Gohir.A05G004400	At5g57480	AAA-ATPase At5g57480	1.37216	1.54598	0.837543	1	2
Gohir.A11G237200	HEXO2	Beta-hexosaminidase 2	2.55027	0.917036	0.648781	0.999974	2
Gohir.D07G196500	At2g04850	Cytochrome b561 and DOMON domain-containing protein At2g04850	1.76596	0.81646	0.740945	0.999555	2
Gohir.D08G242000	CSLD3	Cellulose synthase-like protein D3	1.60098	1.36769	0.59733	1	2
Gohir.D07G232200	BAG2	BAG family molecular chaperone regulator 2	1.9019	1.22035	0.833215	1	2
Gohir.D07G146500	GSVIVT00026920001	Probable polygalacturonase	1.45882	1.27963	0.836649	1	2
Gohir.D09G120900	F8H	Probable glucuronoxylan glucuronosyltransferase F8H	1.09342	0.857946	0.668867	0.999925	2
Gohir.A01G179500	IKU2	Receptor-like protein kinase HAIKU2	2.11788	1.14118	0.826587	1	2
Gohir.D10G164900	rpmG	50S ribosomal protein L33	1.94871	1.08676	0.820483	0.999997	2
Gohir.D09G241100	ACBP5	Acyl-CoA-binding domain-containing protein 5	1.9866	0.998107	0.630048	0.999999	2
Gohir.A11G107300	At1g09390	GDSL esterase/lipase At1g09390	1.90721	0.990075	0.631542	0.999998	2
Gohir.D09G214200	OFP1	Transcription repressor OFP1	1.87379	0.825833	0.685673	0.999725	2
Gohir.A09G030300	IAA20	Auxin-responsive protein IAA20	2.66346	0.993118	0.630807	0.999981	2
Gohir.D12G131600	GATL7	Probable galacturonosyltransferase-like 7	2.66641	0.812707	0.697161	0.999913	2
Gohir.A09G164400	At4g19900	Uncharacterized protein At4g19900	1.38382	1.24414	0.834986	1	2
Gohir.D13G004000	STT3B	Dolichyl-diphosphooligosaccharide--protein glycosyltransferase subunit STT3B	2.29627	0.853301	0.670251	0.999898	2
Gohir.D13G024800	ESYT1	Extended synaptotagmin-1	1.67693	0.837153	0.678167	0.999868	2
Gohir.A02G176900	SPL13	Squamosa promoter-binding-like protein 13	2.20146	0.833336	0.755601	0.999565	2
Gohir.A11G171600	BBD2	Bifunctional nuclease 2	2.36314	0.889736	0.656301	0.999996	2
Gohir.A05G229100	MARD1	Protein MARD1	1.10191	0.822873	0.749807	0.999906	2
Gohir.A12G045800	ABCC2	ABC transporter C family member 2	2.61573	0.850681	0.671005	0.999917	2
Gohir.A05G012200	CRR6	Protein CHLORORESPIRATORY REDUCTION 6, chloroplastic	2.68093	1.21538	0.833396	1	2
Gohir.D08G181500	MARD1	Protein MARD1	1.37714	1.32673	0.839064	1	2
Gohir.A05G053500	IAA29	Auxin-responsive protein IAA29	1.45029	1.09686	0.614561	1	2
Gohir.A04G060700	At5g41620	Uncharacterized protein At5g41620	1.48391	0.929576	0.644321	1	2
Gohir.D05G077400	ARF4	Auxin response factor 4	2.29112	1.1234	0.825459	1	2
Gohir.D03G136200	CNGC15C	Protein CNGC15c	1.31929	0.869435	0.767551	0.999045	2
Gohir.A03G116600	DOF3.4	Dof zinc finger protein DOF3.4	2.05555	1.0459	0.62125	1	2
Gohir.D08G124300	TIC32	Short-chain dehydrogenase TIC 32, chloroplastic	2.32168	1.66918	0.605809	1	2
Gohir.D01G130900	AMPD	AMP deaminase	1.73482	0.929646	0.793277	0.999953	2
Gohir.A06G118100	RPI4	Probable ribose-5-phosphate isomerase 4, chloroplastic	1.07128	0.827886	0.681636	0.999896	2
Gohir.D09G130300	BLH1	BEL1-like homeodomain protein 1	2.50839	0.856992	0.666721	0.999773	2
Gohir.A01G194100	ZOG1	Zeatin O-glucosyltransferase	1.97401	0.988781	0.630535	0.999999	2
Gohir.D10G004000	NFYA7	Nuclear transcription factor Y subunit A-7	1.37385	0.832492	0.678714	0.999963	2
Gohir.D07G163100	SFH9	Phosphatidylinositol/phosphatidylcholine transfer protein SFH9	1.74481	0.933038	0.642349	0.999996	2
Gohir.A02G161900	STS14	STS14 protein	2.08498	1.65137	0.832988	1	2
Gohir.A01G091600	NUDT10	Nudix hydrolase 10	2.43898	0.971328	0.633544	1	2
Gohir.D06G128200	STC	Sugar carrier protein C	1.11295	0.936243	0.795593	0.999946	2
Gohir.A07G013400	UBA1C	UBP1-associated proteins 1C	1.33231	1.68135	0.606165	1	2
Gohir.A06G017400	BKI1	BRI1 kinase inhibitor 1	2.0231	1.51787	0.8401	1	2
Gohir.D01G201700	ACR10	ACT domain-containing protein ACR10	0.960069	1.13658	0.609127	1	2
Gohir.A05G080600	At2g27500	Glucan endo-1,3-beta-glucosidase 14	1.96116	1.06178	0.618074	1	2
Gohir.D10G243600	BAD1	Ankyrin repeat-containing protein BDA1	1.2652	1.15026	0.829143	0.999995	2
Gohir.A07G192200	NFYB3	Nuclear transcription factor Y subunit B-3	1.96516	1.02527	0.813445	0.999998	2
Gohir.A08G212000	BHLH94	Transcription factor bHLH94	1.80729	0.957044	0.636183	0.999998	2
Gohir.A08G122400	PALD1	Paladin	2.13584	1.29966	0.597647	1	2
Gohir.D10G233300	PCS1	Aspartic proteinase PCS1	1.63607	1.23258	0.835806	1	2
Gohir.A07G164000	sll1770	Uncharacterized protein sll1770	1.33199	1.16904	0.831072	0.999999	2
Gohir.D04G110600	HIPP06	Heavy metal-associated isoprenylated plant protein 6	1.89729	2.03497	0.6883	1	2
Gohir.D10G067500	SHH1	Protein SAWADEE HOMEODOMAIN HOMOLOG 1	2.5381	0.92932	0.642404	1	2
Gohir.A11G183600	atad-3	ATPase family AAA domain-containing protein 3	1.47265	0.938157	0.640229	1	2
Gohir.A03G072000	UGT89B2	UDP-glycosyltransferase 89B2	2.32801	1.08488	0.61452	1	2
Gohir.D09G185800	RTNLB3	Reticulon-like protein B3	1.60237	0.977779	0.6315	0.999999	2
Gohir.D12G127000	WRKY23	Probable WRKY transcription factor 23	1.17218	1.06418	0.819679	0.999999	2
Gohir.D02G093000	DOF3.4	Dof zinc finger protein DOF3.4	2.01114	1.08003	0.615023	1	2
Gohir.A12G222800	ACS10	Probable aminotransferase ACS10	0.926808	1.16447	0.830963	1	2
Gohir.A04G084200	LECRKS4	L-type lectin-domain containing receptor kinase S.4	1.25349	0.806184	0.694202	0.999703	2
Gohir.D03G014100	ARL2	ADP-ribosylation factor-like protein 2	1.15006	0.866914	0.660656	0.999975	2
Gohir.D11G117200	GATL7	Probable galacturonosyltransferase-like 7	1.25414	0.856184	0.664591	0.999945	2
Gohir.A12G012600	EXPA20	Expansin-A20	0.969152	1.45507	0.594755	1	2
Gohir.D10G200800	CYP83B1	Cytochrome P450 83B1	1.06468	2.05543	0.712104	1	2
Gohir.A13G227100	LAC2	Laccase-2	1.36925	1.10225	0.82486	0.999996	2
Gohir.A02G070200	WAK3	Wall-associated receptor kinase 3	2.28555	0.966026	0.775432	0.998019	2
Gohir.D04G168700	STY46	Serine/threonine-protein kinase STY46	1.43856	0.872497	0.778161	0.999536	2
Gohir.A11G235100	CSLE6	Cellulose synthase-like protein E6	1.39909	0.868406	0.659355	0.999804	2
Gohir.D06G197700	GATA9	GATA transcription factor 9	1.18557	0.862669	0.661751	0.999963	2
Gohir.D04G015800	AED3	Aspartyl protease AED3	1.73175	1.96812	0.781785	1	2
Gohir.A11G117000	GRXC11	Glutaredoxin-C11	1.5171	0.95756	0.634717	0.999873	2
Gohir.D05G093700	At5g06060	Tropinone reductase homolog At5g06060	1.21823	1.03474	0.815955	0.999989	2
Gohir.A12G191000	POT1B	Protection of telomeres protein 1b	1.08434	0.996751	0.627196	0.999999	2
Gohir.D10G025600	mutS2	Endonuclease MutS2	1.29412	0.824456	0.679301	0.999667	2
Gohir.A05G027400	VPS32.2	Vacuolar protein sorting-associated protein 32 homolog 2	1.50845	1.02645	0.622078	1	2
Gohir.D13G232700	PBL19	Probable serine/threonine-protein kinase PBL19	1.19894	1.07707	0.614783	1	2
Gohir.A06G059600	ABCG32	ABC transporter G family member 32	1.15647	0.843617	0.767852	0.999666	2
Gohir.D11G021900	GSTT1	Glutathione S-transferase T1	1.62417	1.0297	0.621367	0.999989	2
Gohir.A07G198900	NAC091	NAC domain-containing protein 91	1.894	1.07735	0.614608	1	2
Gohir.A12G252900	RhGT1	Anthocyanidin 5,3-O-glucosyltransferase	2.37532	1.08769	0.613253	0.999992	2
Gohir.A11G251900	ERF1B	Ethylene-responsive transcription factor 1B	0.877118	0.918203	0.760771	0.998073	2
Gohir.D02G206900	UGT84B1	UDP-glycosyltransferase 84B1	2.43176	0.922836	0.789238	0.999016	2
Gohir.D07G068900	IQD31	Protein IQ-DOMAIN 31	1.58849	0.857513	0.662784	0.99995	2
Gohir.A05G354900	Mgat3	Beta-1,4-mannosyl-glycoprotein 4-beta-N-acetylglucosaminyltransferase	1.96238	0.880619	0.654503	0.99999	2
Gohir.D05G362100	MRE11	Double-strand break repair protein MRE11	0.85562	0.84962	0.671439	0.999116	2
Gohir.A09G198500	AHL23	AT-hook motif nuclear-localized protein 23	1.04104	1.27685	0.597376	1	2
Gohir.A07G116300	phaJ	(R)-specific enoyl-CoA hydratase	1.56057	1.2111	0.60117	1	2
Gohir.A11G328700	At3g09070	UPF0503 protein At3g09070, chloroplastic	1.34426	1.23141	0.599815	1	2
Gohir.D06G066400	LAMP1	Probable glutamate carboxypeptidase LAMP1	0.978352	0.900153	0.64829	0.999996	2
Gohir.D07G002900	EFM	Myb family transcription factor EFM	2.12701	0.8376	0.670643	0.999911	2
Gohir.A08G232500	SAUR72	Auxin-responsive protein SAUR72	1.84513	0.863122	0.659871	0.999846	2
Gohir.D09G130900	tex10	Testis-expressed protein 10 homolog	1.52928	1.01138	0.623776	1	2
Gohir.A05G038800	CKX7	Cytokinin dehydrogenase 7	1.74698	1.90216	0.636042	1	2
Gohir.A05G102900	PBL28	Probable serine/threonine-protein kinase PBL28	0.950857	1.02083	0.622138	1	2
Gohir.A03G065800	At3g22670	Pentatricopeptide repeat-containing protein At3g22670, mitochondrial	1.71007	0.815187	0.68309	0.999596	2
Gohir.D09G018400	ABCB19	ABC transporter B family member 19	1.07641	1.53238	0.841413	1	2
Gohir.A01G119700	AMY1.1	Alpha-amylase	1.24168	0.918085	0.643008	0.999999	2
Gohir.A01G116500	CSN4	COP9 signalosome complex subunit 4	0.848449	1.42877	0.593587	1	2
Gohir.A06G107600	GGCT2	Gamma-glutamylcyclotransferase 2-2	1.11155	1.63783	0.600674	1	2
Gohir.A11G035700	4CLL9	4-coumarate--CoA ligase-like 9	2.22822	1.05468	0.616761	1	2
Gohir.A01G207400	At5g03610	GDSL esterase/lipase At5g03610	1.22657	1.40227	0.84331	0.999999	2
Gohir.D11G322100	PIN1A	Auxin efflux carrier component 1a	1.47738	1.06903	0.822066	0.999998	2
Gohir.D05G331000	NAC021	NAC domain-containing protein 21/22	0.897764	1.99145	0.66111	1	2
Gohir.A13G225400	PCNA	Proliferating cell nuclear antigen	1.5413	1.24379	0.598497	1	2
Gohir.A12G181300	DGK1	Diacylglycerol kinase 1	1.16274	1.15742	0.604794	1	2
Gohir.A07G064100	IQD31	Protein IQ-DOMAIN 31	1.4681	0.871459	0.656044	0.999991	2
Gohir.A02G002600	STN8	Serine/threonine-protein kinase STN8, chloroplastic	1.68547	1.28071	0.840396	1	2
Gohir.D02G156400	SEOB	Protein SIEVE ELEMENT OCCLUSION B	0.916753	0.852237	0.664576	0.99938	2
Gohir.A02G168200	ROT3	3-epi-6-deoxocathasterone 23-monooxygenase	2.64692	1.95833	0.649322	1	2
Gohir.D06G009500	LPAT4	Probable 1-acyl-sn-glycerol-3-phosphate acyltransferase 4	1.8989	0.909603	0.644208	0.999998	2
Gohir.A01G213000	ACR10	ACT domain-containing protein ACR10	1.00936	1.0785	0.823822	1	2
Gohir.A03G177200	SVP	MADS-box protein SVP	1.41368	1.15089	0.605072	0.999999	2
Gohir.D08G076300	At4g02820	Pentatricopeptide repeat-containing protein At4g02820, mitochondrial	0.893225	0.91164	0.643583	0.999998	2
Gohir.D07G104300	LUX	Transcription factor LUX	1.72368	1.25431	0.83934	1	2
Gohir.A12G071800	RALFL34	Protein RALF-like 34	2.5458	1.21697	0.837116	1	2
Gohir.A12G239200	At4g27745	Protein yippee-like At4g27745	1.70664	1.33449	0.594137	1	2
Gohir.D06G022100	PSK3	Phytosulfokines 3	1.29396	1.95245	0.789694	1	2
Gohir.A03G196700	CIF1	Protein CASPARIAN STRIP INTEGRITY FACTOR 1	1.03052	2.0483	0.747535	1	2
Gohir.A01G130100	INVE	Alkaline/neutral invertase E, chloroplastic	1.44118	1.11244	0.828164	1	2
Gohir.D05G289800	LRK10	Rust resistance kinase Lr10	1.09118	1.41493	0.844173	1	2
Gohir.A10G020900	SKIP27	F-box protein SKIP27	1.99487	1.09882	0.610094	1	2
Gohir.A09G078900	TPS1	Alpha,alpha-trehalose-phosphate synthase [UDP-forming] 1	1.66533	1.10291	0.609568	1	2
Gohir.A12G066600	LYK4	LysM domain receptor-like kinase 4	1.03488	1.11487	0.608177	1	2
Gohir.A11G089600	CYP86A8	Cytochrome P450 86A8	1.8996	1.26331	0.596564	1	2
Gohir.D11G185100	At4g36180	Probable LRR receptor-like serine/threonine-protein kinase At4g36180	1.83222	0.829451	0.670878	0.999831	2
Gohir.D06G202800	JUB1	Transcription factor JUNGBRUNNEN 1	1.32711	1.61366	0.597981	1	2
Gohir.D11G189600	AUL1	Auxilin-like protein 1	1.07182	1.13248	0.606125	1	2
Gohir.A13G050000	At1g18265	Protein FLOURY 1-like	1.34371	1.3615	0.592923	1	2
Gohir.D12G110200	At3g61520	Pentatricopeptide repeat-containing protein At3g61520, mitochondrial	0.894732	0.87546	0.652831	0.999999	2
Gohir.A09G076900	BRG1	BOI-related E3 ubiquitin-protein ligase 1	1.4624	1.0895	0.610712	1	2
Gohir.D07G106600	EMB1687	Probable ribonuclease P/MRP protein subunit POP5	1.85692	0.785463	0.707818	0.999478	2
Gohir.A06G026000	GRF1	Growth-regulating factor 1	2.28031	0.836332	0.667102	0.999912	2
Gohir.D08G235700	EMB3004	Bifunctional 3-dehydroquinate dehydratase/shikimate dehydrogenase, chloroplastic	2.2525	0.844031	0.664016	0.999985	2
Gohir.A03G212100	PIP5K8	Phosphatidylinositol 4-phosphate 5-kinase 8	2.47429	0.951228	0.632917	0.999992	2
Gohir.A13G031400	MCM4	DNA replication licensing factor MCM4	0.939247	1.33521	0.843466	1	2
Gohir.D02G171700	LRK10L-1.2	LEAF RUST 10 DISEASE-RESISTANCE LOCUS RECEPTOR-LIKE PROTEIN KINASE-like 1.2	2.03551	1.00773	0.803918	0.998551	2
Gohir.A07G107100	TIC100	Protein TIC 100	1.81986	0.821411	0.67471	0.999562	2
Gohir.A05G198500	CYP82A3	Cytochrome P450 82A3	2.34545	0.904781	0.768918	0.998256	2
Gohir.D01G078500	FKBP16-1	Peptidyl-prolyl cis-trans isomerase FKBP16-1, chloroplastic	1.12916	0.837262	0.769621	0.999533	2
Gohir.D08G208400	ERF1B	Ethylene-responsive transcription factor 1B	1.37507	1.67604	0.83477	1	2
Gohir.D07G131500	SPAC24B11.05	Uncharacterized protein C24B11.05	1.1554	1.70591	0.604684	1	2
Gohir.A11G076300	HAT3	Homeobox-leucine zipper protein HAT3	2.55705	1.03161	0.618294	1	2
Gohir.A10G151000	PXC2	Leucine-rich repeat receptor-like protein kinase PXC2	1.69012	0.949554	0.633018	0.999998	2
Gohir.A08G043300	MORC4	MORC family CW-type zinc finger protein 4	1.36482	0.992647	0.624544	0.999985	2
Gohir.D07G091800	RNP1	Heterogeneous nuclear ribonucleoprotein 1	1.82047	1.97969	0.653836	1	2
Gohir.D13G230500	PCNA	Proliferating cell nuclear antigen	1.81284	1.35481	0.844201	1	2
Gohir.D08G107800	At5g53140	Probable protein phosphatase 2C 76	1.02245	0.830022	0.669188	0.999968	2
Gohir.A11G142700	IBH1	Transcription factor IBH1	2.02412	1.02561	0.618934	1	2
Gohir.A08G062500	LNG1	Protein LONGIFOLIA 1	1.21413	1.03907	0.616831	1	2
Gohir.A06G196100	SPCC777.06c	Putative hydrolase C777.06c	0.935025	1.30728	0.593812	1	2
Gohir.A11G002400	CDCA7L	Cell division cycle-associated 7-like protein	1.25108	1.5164	0.84389	1	2
Gohir.D13G163300	HSR201	Benzyl alcohol O-benzoyltransferase	2.36503	0.822906	0.756066	0.99903	2
Gohir.D12G058400	RPL31	50S ribosomal protein L31, chloroplastic	1.41866	0.797795	0.749822	0.999792	2
Gohir.A01G217700	AP2	Floral homeotic protein APETALA 2	1.05337	1.08559	0.610445	1	2
Gohir.A05G057400	RPL39C	60S ribosomal protein L39-3	1.03171	1.05024	0.61504	1	2
Gohir.D05G170100	BHLH112	Transcription factor bHLH112	0.878509	0.817903	0.674142	0.999695	2
Gohir.D08G109000	MAKR5	Probable membrane-associated kinase regulator 5	1.13164	0.82957	0.668376	0.99968	2
Gohir.D06G021100	PUB4	U-box domain-containing protein 4	2.27917	0.967931	0.808308	0.999992	2
Gohir.A08G151800	CBWD1	COBW domain-containing protein 1	0.894325	0.819067	0.673238	0.999798	2
Gohir.A11G227600	CDF2	Cyclic dof factor 2	1.20453	1.15855	0.834134	1	2
Gohir.A09G160300	PP2C38	Probable protein phosphatase 2C 38	1.87871	1.15482	0.602944	1	2
Gohir.A13G208100	BHLH35	Transcription factor bHLH35	1.09071	0.829493	0.668196	0.999945	2
Gohir.A11G161600	MYB6	Transcription repressor MYB6	1.35379	1.40813	0.84546	1	2
Gohir.A08G220600	CDF2	Cyclic dof factor 2	1.33112	1.81822	0.819423	1	2
Gohir.D05G311500	SUS1	Transcription and mRNA export factor SUS1	1.53446	1.05101	0.61454	1	2
Gohir.D06G062000	ATC401	Pentatricopeptide repeat-containing protein At5g21222	2.54341	1.40727	0.845554	1	2
Gohir.A05G221900	PEPKR2	Serine/threonine-protein kinase PEPKR2	1.05642	1.01496	0.619864	0.999999	2
Gohir.A04G054200	At2g44130	F-box/kelch-repeat protein At2g44130	1.98675	1.17859	0.600596	1	2
Gohir.A04G048900	BRG3	Probable BOI-related E3 ubiquitin-protein ligase 3	1.97577	1.09361	0.608878	1	2
Gohir.D12G277500	At3g47830	Putative DNA glycosylase At3g47830	1.04231	0.836626	0.664333	0.999952	2
Gohir.A07G145200	UCC1	Uclacyanin 1	1.96497	1.25339	0.595523	1	2
Gohir.A07G094700	HSP17.5-E	17.5 kDa class I heat shock protein	1.05719	0.929382	0.63581	0.999956	2
Gohir.A10G157500	star	Steroidogenic acute regulatory protein (Fragment)	0.968995	1.57048	0.842687	1	2
Gohir.A01G003300	At5g05600	Probable 2-oxoglutarate-dependent dioxygenase At5g05600	1.33574	0.873551	0.650497	0.999927	2
Gohir.D12G012500	AAP19-1	AP-1 complex subunit sigma-1	1.36208	0.837419	0.663596	0.999988	2
Gohir.A11G126200	LNG1	Protein LONGIFOLIA 1	1.5224	1.21709	0.597281	1	2
Gohir.A03G151500	TIFY9	Protein TIFY 9	1.28709	1.8095	0.615185	1	2
Gohir.D03G080500	PI206	Disease resistance response protein 206	2.08022	1.31388	0.84444	0.999998	2
Gohir.A12G277000	HINT1	Adenylylsulfatase HINT1	0.881438	0.803958	0.678825	0.999857	2
Gohir.A01G018300	RPS5	Disease resistance protein RPS5	1.41761	0.946159	0.805422	0.999982	2
Gohir.D05G032200	IQM5	IQ domain-containing protein IQM5	0.932118	1.97599	0.787077	1	2
Gohir.A03G142500	PRIN2	Protein PLASTID REDOX INSENSITIVE 2	2.17331	1.47181	0.590692	1	2
Gohir.D04G136000	ddl	D-alanine--D-alanine ligase	1.0698	1.54459	0.592483	1	2
Gohir.D13G160100	RSH3	Probable GTP diphosphokinase RSH3, chloroplastic	2.42458	0.879413	0.789081	0.999961	2
Gohir.A05G395600	ALA1	Phospholipid-transporting ATPase 1	1.10793	1.22062	0.596612	1	2
Gohir.D12G175000	PII-2	Piriformospora indica-insensitive protein 2	1.20294	1.10387	0.830167	0.999999	2
Gohir.D08G193600	ACR8	ACT domain-containing protein ACR8	1.28402	0.794359	0.685973	0.999448	2
Gohir.A11G130900	MYB14	Transcription factor MYB14	1.72725	1.39958	0.590182	1	2
Gohir.D03G035200	DOF5.7	Dof zinc finger protein DOF5.7	1.07259	0.861651	0.783372	0.99953	2
Gohir.A05G101400	NHL13	NDR1/HIN1-like protein 13	1.54913	1.84329	0.619699	1	2
Gohir.D07G218700	PHT1-7	Probable inorganic phosphate transporter 1-7	2.39325	1.47711	0.590428	1	2
Gohir.D13G005200	SINAT2	E3 ubiquitin-protein ligase SINAT2	1.34785	0.771552	0.708343	0.999734	2
Gohir.D05G079500	AAO2	Indole-3-acetaldehyde oxidase	1.66582	1.2357	0.595483	1	2
Gohir.D13G211400	TCX3	Protein tesmin/TSO1-like CXC 3	1.07534	1.05376	0.824238	0.999999	2
Gohir.D05G308900	SGR5	Protein SHOOT GRAVITROPISM 5	2.05042	0.881056	0.790405	0.999894	2
Gohir.D01G161300	CPP1	Protein CHAPERONE-LIKE PROTEIN OF POR1, chloroplastic	2.08751	1.10843	0.605812	1	2
Gohir.A01G227600	EAAC	Probable envelope ADP,ATP carrier protein, chloroplastic	0.985527	1.11996	0.60452	1	2
Gohir.D09G150400	WRKY49	Probable WRKY transcription factor 49	0.867512	2.0431	0.675178	1	2
Gohir.D13G068000	HEXBP	DNA-binding protein HEXBP	1.22008	0.849403	0.656478	0.99997	2
Gohir.A12G263500	XLT2	Xyloglucan galactosyltransferase XLT2	1.00361	0.843507	0.77666	0.999371	2
Gohir.D03G003700	NAC035	NAC domain-containing protein 35	0.926916	1.84538	0.817346	1	2
Gohir.A01G007800	DRT100	DNA damage-repair/toleration protein DRT100	1.06831	1.21242	0.596401	1	2
Gohir.A01G171000	Mfsd14a	Hippocampus abundant transcript 1 protein	2.5411	0.934822	0.804408	0.999968	2
Gohir.A01G027600	MTERF6	Transcription termination factor MTERF6, chloroplastic/mitochondrial	0.978339	1.29512	0.591994	1	2
Gohir.A05G024200	Os01g0760900	Probable protein ABIL5	1.74515	1.98256	0.786871	1	2
Gohir.D05G214300	SCPL19	Serine carboxypeptidase-like 19	1.40186	2.0399	0.672379	1	2
Gohir.D02G142200	Os03g0767500	Thioredoxin-like protein HCF164, chloroplastic	1.98092	0.766269	0.714632	0.999879	2
Gohir.D06G191500	RPS5	Disease resistance protein RPS5	0.852272	0.879167	0.646111	0.999994	2
Gohir.A05G256000	P4H3	Probable prolyl 4-hydroxylase 3	1.20031	1.16087	0.600067	1	2
Gohir.D07G152700	YAB1	Axial regulator YABBY 1	0.958209	1.91901	0.803873	1	2
Gohir.A03G136100	SMR6	Cyclin-dependent protein kinase inhibitor SMR6	1.08155	1.17479	0.598803	1	2
Gohir.A11G268100	HGSNAT	Heparan-alpha-glucosaminide N-acetyltransferase	1.43793	0.776969	0.717775	0.999102	2
Gohir.A11G143800	dhmA	Haloalkane dehalogenase	1.02334	1.25015	0.843212	1	2
Gohir.A08G105000	DMR6	Protein DOWNY MILDEW RESISTANCE 6	2.42524	1.66445	0.839084	1	2
Gohir.A01G080200	ATPC2	ATP synthase gamma chain 2, chloroplastic	1.26699	0.798963	0.742209	0.998838	2
Gohir.A01G172400	AATL1	Lysine histidine transporter-like 8	1.21768	1.59866	0.843385	1	2
Gohir.D11G017800	At1g32860	Glucan endo-1,3-beta-glucosidase 11	1.8035	0.854898	0.652851	0.999982	2
Gohir.A04G072600	SIGF	RNA polymerase sigma factor sigF, chloroplastic	2.07492	0.801696	0.675057	0.999932	2
Gohir.A07G148600	MYB14	Transcription factor MYB14	1.00225	2.06495	0.750891	1	2
Gohir.D09G044300	GA20OX2	Gibberellin 20 oxidase 2	2.35146	0.959081	0.810559	0.999933	2
Gohir.D04G009100	NFYA3	Nuclear transcription factor Y subunit A-3	1.03633	1.3073	0.590678	1	2
Gohir.A01G195500	ATJ6	Chaperone protein dnaJ 6	1.15469	1.21292	0.595455	1	2
Gohir.D11G281300	PHRF1	PHD and RING finger domain-containing protein 1	2.19798	0.862697	0.649854	0.999995	2
Gohir.D05G300300	At2g39490	F-box protein At2g39490	1.02197	1.51575	0.847061	1	2
Gohir.D11G279100	CXE15	Probable carboxylesterase 15	1.4329	0.842334	0.763754	0.99861	2
Gohir.A08G210700	CYCP3-1	Cyclin-P3-1	1.47	0.825104	0.772841	0.999491	2
Gohir.D02G205300	RPS29A	40S ribosomal protein S29	1.84602	1.07557	0.607925	1	2
Gohir.A12G111900	CNGC13	Putative cyclic nucleotide-gated ion channel 13	2.26174	1.51383	0.589537	1	2
Gohir.A12G194900	IPK2b	Inositol polyphosphate multikinase beta	1.42533	1.16818	0.598481	1	2
Gohir.D05G125700	LYPLA2	Acyl-protein thioesterase 2	1.05189	1.27526	0.591568	1	2
Gohir.D11G200100	At5g67130	PI-PLC X domain-containing protein At5g67130	1.09325	2.07806	0.695079	1	2
Gohir.A05G383900	PUB25	U-box domain-containing protein 25	1.03794	0.773451	0.703219	0.99921	2
Gohir.A12G046600	CPN60A2	Chaperonin 60 subunit alpha 2, chloroplastic	1.39085	0.837741	0.657357	0.99994	2
Gohir.D10G093200	SCL15	Scarecrow-like protein 15	1.29758	1.22639	0.594092	1	2
Gohir.D13G180900	GATA15	GATA transcription factor 15	1.81451	1.8235	0.614181	1	2
Gohir.A09G096800	CCS	Capsanthin/capsorubin synthase, chromoplastic	1.49001	1.15796	0.599121	0.999999	2
Gohir.A05G315800	NFYB3	Nuclear transcription factor Y subunit B-3	0.863652	1.43153	0.848695	1	2
Gohir.D01G219400	PYL4	Abscisic acid receptor PYL4	1.00244	0.901318	0.637987	0.999933	2
Gohir.A01G088600	CYP71D10	Cytochrome P450 71D10	1.62525	0.838339	0.749518	0.998304	2
Gohir.D01G098800	FPP4	Filament-like plant protein 4	2.28231	1.1143	0.603072	0.999999	2
Gohir.D12G062600	RPP13L4	Disease resistance RPP13-like protein 4	1.35864	0.901712	0.637884	0.999994	2
Gohir.D10G096900	AP2	Floral homeotic protein APETALA 2	1.07833	1.4873	0.588476	1	2
Gohir.A02G075300	TGA7	Transcription factor TGA7	1.01192	1.07497	0.607282	0.999999	2
Gohir.A10G110000	Dctpp1	dCTP pyrophosphatase 1	1.14648	1.00311	0.617232	1	2
Gohir.D13G108000	AKR1	Probable aldo-keto reductase 1	1.83012	1.11008	0.603141	1	2
Gohir.A11G193400	SPT	Transcription factor SPATULA	0.988706	0.76285	0.702393	0.999653	2
Gohir.D12G131400	EMB2247	Valine--tRNA ligase, chloroplastic/mitochondrial 2	1.02344	1.12028	0.60197	0.99999	2
Gohir.A05G393300	FLS	Flavonol synthase/flavanone 3-hydroxylase	1.23327	1.51771	0.848021	1	2
Gohir.A12G059200	PETH	Ferredoxin--NADP reductase, leaf isozyme, chloroplastic	1.02627	1.09771	0.832492	0.999992	2
Gohir.D01G047600	ATHB-52	Homeobox-leucine zipper protein ATHB-52	2.1453	1.47762	0.848906	1	2
Gohir.D11G221100	At5g64970	Probable mitochondrial adenine nucleotide transporter BTL3	1.93395	0.783206	0.681798	0.999836	2
Gohir.D07G231300	Sgf29	SAGA-associated factor 29	1.15061	1.6219	0.593286	1	2
Gohir.A12G049700	UGT43	UDP-glycosyltransferase 43	2.55148	0.86396	0.783987	0.999013	2
Gohir.A03G119100	MYOB2	Myosin-binding protein 2	2.55856	1.19718	0.595274	1	2
Gohir.A12G064500	HBI1	Transcription factor HBI1	2.59266	1.07055	0.829459	0.999999	2
Gohir.A06G145300	CRK25	Cysteine-rich receptor-like protein kinase 25	1.34681	1.02908	0.612746	1	2
Gohir.A02G032300	rplR	50S ribosomal protein L18	1.31693	0.779987	0.683082	0.999808	2
Gohir.D05G280600	ARR17	Two-component response regulator ARR17	1.04461	1.30178	0.847351	0.999999	2
Gohir.A10G025300	At4g21705	Pentatricopeptide repeat-containing protein At4g21705, mitochondrial	2.0563	1.0296	0.612559	1	2
Gohir.D12G131700	CSLD5	Cellulose synthase-like protein D5	1.21398	1.27881	0.846482	1	2
Gohir.D03G137900	HIPP03	Heavy metal-associated isoprenylated plant protein 3	2.359	1.32669	0.848248	1	2
Gohir.D08G074400	OFP12	Transcription repressor OFP12	1.57216	0.809509	0.770403	0.999754	2
Gohir.D13G232600	FDM4	Factor of DNA methylation 4	1.41378	1.13069	0.836351	1	2
Gohir.D12G002600	TIFY4B	Protein TIFY 4B	2.56235	1.08519	0.605261	1	2
Gohir.A13G171700	At1g64760	Glucan endo-1,3-beta-glucosidase 8	0.892537	1.47356	0.587374	1	2
Gohir.A03G174600	OM64	Outer envelope protein 64, mitochondrial	1.27547	0.996846	0.819555	0.999999	2
Gohir.D11G207400	AZF1	Zinc finger protein AZF1	0.989455	1.26853	0.846277	1	2
Gohir.D03G162300	PVA12	Vesicle-associated protein 1-2	0.859041	1.78181	0.829744	1	2
Gohir.D04G129600	A4galt	Lactosylceramide 4-alpha-galactosyltransferase	1.36861	1.61997	0.844281	1	2
Gohir.A11G135700	TMKL1	Putative kinase-like protein TMKL1	1.11454	1.35288	0.849214	1	2
Gohir.A11G067500	STY8	Serine/threonine-protein kinase STY8	0.887242	0.88169	0.795652	0.999981	2
Gohir.A06G013500	WAKL14	Wall-associated receptor kinase-like 14	1.1122	0.89779	0.800094	0.999782	2
Gohir.A08G210000	VAR3	Zinc finger protein VAR3, chloroplastic	1.13135	1.09347	0.603993	1	2
Gohir.A08G046700	RPP25L	Ribonuclease P protein subunit p25-like protein	1.11224	0.778269	0.683624	0.999548	2
Gohir.A09G173900	DOX2	Alpha-dioxygenase 2	1.35368	1.19321	0.594838	1	2
Gohir.D04G129800	RNF141	RING finger protein 141	1.65863	0.925443	0.630255	0.999995	2
Gohir.A08G181800	GSTT1	Glutathione S-transferase T1	0.874691	0.949316	0.625285	1	2
Gohir.A05G060300	At4g31860	Probable protein phosphatase 2C 60	2.06126	0.927454	0.629733	0.999999	2
Gohir.A03G074900	Os07g0688000	Manganese-dependent ADP-ribose/CDP-alcohol diphosphatase	2.37316	0.799221	0.72571	0.998451	2
Gohir.A06G125400	At4g19900	Uncharacterized protein At4g19900	0.902358	1.4164	0.586484	1	2
Gohir.A06G110500	At1g71810	Uncharacterized aarF domain-containing protein kinase At1g71810, chloroplastic	1.23761	1.00445	0.821468	0.999986	2
Gohir.A12G268100	ORTH2	E3 ubiquitin-protein ligase ORTHRUS 2	1.93707	0.947677	0.625361	0.999999	2
Gohir.A07G207600	At5g63710	Probable LRR receptor-like serine/threonine-protein kinase At5g63710	1.25173	0.809063	0.729992	0.998329	2
Gohir.A02G054200	CYP21-4	Peptidyl-prolyl cis-trans isomerase CYP21-4	1.51553	0.878755	0.641054	0.999981	2
Gohir.A05G265700	AGAP003155	Esterase AGAP003155	2.43027	1.59777	0.590568	1	2
Gohir.A12G207400	ABCB2	ABC transporter B family member 2	2.09673	1.91554	0.809171	1	2
Gohir.D05G237500	FPP	Filament-like plant protein (Fragment)	0.864909	0.839855	0.652587	0.999986	2
Gohir.D10G236800	RPP8	Disease resistance protein RPP8	0.969215	1.11266	0.601104	1	2
Gohir.A13G076700	Mettl7b	Methyltransferase-like protein 7B	2.10159	1.50624	0.849805	1	2
Gohir.D03G039300	EPFL1	EPIDERMAL PATTERNING FACTOR-like protein 1	1.55338	1.24582	0.846285	1	2
Gohir.D03G120800	GSTU7	Glutathione S-transferase U7	2.2031	0.997097	0.61563	0.999998	2
Gohir.D12G114300	ADNT1	Mitochondrial adenine nucleotide transporter ADNT1	1.08109	1.03072	0.826272	0.999999	2
Gohir.D08G242400	atad3-b	ATPase family AAA domain-containing protein 3-B	2.2621	1.0618	0.606428	1	2
Gohir.D11G279200	BAHD1	BAHD acyltransferase At5g47980	1.21886	1.19211	0.843094	1	2
Gohir.A01G147400	NUDT18	Nudix hydrolase 18, mitochondrial	0.982315	1.49824	0.850423	1	2
Gohir.D05G276100	NHL6	NDR1/HIN1-like protein 6	1.11309	1.6907	0.596199	1	2
Gohir.A11G232800	RTM2	Inactive protein RESTRICTED TEV MOVEMENT 2	1.13222	0.924963	0.628722	0.999978	2
Gohir.D05G243000	SCPL42	Serine carboxypeptidase-like 42	2.02381	1.94054	0.632173	1	2
Gohir.D01G078700	RGI3	LRR receptor-like serine/threonine-protein kinase	1.05712	1.03799	0.609249	1	2
Gohir.D05G218600	DTX48	Protein DETOXIFICATION 48	2.37578	0.930857	0.809555	0.999977	2
Gohir.D02G134900	At3g19800	Large ribosomal RNA subunit accumulation protein YCED homolog 2, chloroplastic	1.54059	0.981414	0.819111	0.99997	2
Gohir.A07G049500	HSD1	11-beta-hydroxysteroid dehydrogenase 1B	1.19511	1.47681	0.851089	1	2
Gohir.A09G162600	TUBB2	Tubulin beta-2 chain	2.18712	1.66156	0.843138	1	2
Gohir.A05G364500	VIP2	Inositol hexakisphosphate and diphosphoinositol-pentakisphosphate kinase VIP2	0.977957	0.949721	0.623212	0.999903	2
Gohir.1Z030900	CHS2	Chalcone synthase 2	1.88355	0.98518	0.819891	0.999993	2
Gohir.D08G099500	At4g30825	Pentatricopeptide repeat-containing protein At4g30825, chloroplastic	0.998951	0.775186	0.680987	0.999459	2
Gohir.D05G225300	DLO2	Protein DMR6-LIKE OXYGENASE 2	0.966619	1.85378	0.821734	1	2
Gohir.A02G137100	RNR1	Ribonucleoside-diphosphate reductase large subunit	1.5877	1.29439	0.849177	1	2
Gohir.D12G175500	PPC4	Phosphoenolpyruvate carboxylase 4	1.21302	1.3548	0.850957	1	2
Gohir.A11G016600	NHL1	NDR1/HIN1-like protein 1	1.04672	1.62731	0.591082	1	2
Gohir.A01G095400	LECRK1	G-type lectin S-receptor-like serine/threonine-protein kinase LECRK1	1.80809	1.11943	0.837584	1	2
[truncated: 2,062 more rows]

## Sheet: Cluster-1
Gene	Gene.Name	Description	MedianExp	CV	norm_MAD	pcomp	cluster	z_CV	z_MAD	z_pcomp	Eudis
Gohir.D08G075900	FZL	Probable transmembrane GTPase FZO-like, chloroplastic	2.62357	0.681287	0.41115	0.980961	1	-0.168633	-0.165086	0.106307	0.258827
Gohir.D10G137700	UTP20	Small subunit processome component 20 homolog	1.91583	0.724132	0.424996	0.997139	1	-0.00986627	-0.00897298	0.26487	0.265205
Gohir.D08G194500	CYP76B6	Geraniol 8-hydroxylase	1.06939	0.662038	0.415254	0.972581	1	-0.239963	-0.118815	0.0241644	0.268855
Gohir.A05G088200	PLC2	Phosphoinositide phospholipase C 2	1.0204	0.676539	0.437604	0.984664	1	-0.186228	0.133178	0.142602	0.269727
Gohir.D04G119500	ORRM2	Organelle RRM domain-containing protein 2, mitochondrial	0.929574	0.70846	0.417929	0.997263	1	-0.0679425	-0.0886503	0.266087	0.288578
Gohir.D02G062500	DRM3	Probable inactive DNA (cytosine-5)-methyltransferase DRM3	2.43723	0.720932	0.427258	0.999995	1	-0.0217236	0.016529	0.292869	0.294138
Gohir.A05G226400	At5g64970	Probable mitochondrial adenine nucleotide transporter BTL3	1.07694	0.726654	0.422506	0.999926	1	-0.000521857	-0.0370538	0.292188	0.294529
Gohir.D11G223700	RNP1	Heterogeneous nuclear ribonucleoprotein 1	1.18478	0.733766	0.42312	0.999894	1	0.0258345	-0.0301244	0.29188	0.294566
Gohir.D08G118600	PP2B11	F-box protein PP2-B11	2.01914	0.729412	0.419966	0.999459	1	0.00969808	-0.0656819	0.287609	0.295173
Gohir.A11G288100	IDM1	Increased DNA methylation 1	0.964116	0.719015	0.422948	0.999984	1	-0.0288296	-0.0320635	0.292764	0.295923
Gohir.D07G110400	saal1	Protein saal1	1.05678	0.733917	0.42878	0.999999	1	0.0263923	0.0336888	0.292907	0.296017
Gohir.A11G060800	PCMP-E75	Pentatricopeptide repeat-containing protein At2g42920, chloroplastic	0.964971	0.73837	0.427858	0.999912	1	0.042892	0.0232926	0.292052	0.296102
Gohir.A05G103500	REV	Homeobox-leucine zipper protein REVOLUTA	2.08042	0.739067	0.425088	0.999991	1	0.0454755	-0.00793151	0.292829	0.296445
Gohir.A10G011200	MLYCD	Malonyl-CoA decarboxylase, mitochondrial	1.08432	0.729745	0.421538	1	1	0.0109327	-0.0479629	0.292914	0.297016
Gohir.D06G075000	At1g04910	Uncharacterized protein At1g04910	1.60342	0.737307	0.42281	0.999986	1	0.0389541	-0.033622	0.292776	0.297263
Gohir.D07G096700	CEQORH	Chloroplast envelope quinone oxidoreductase homolog	1.69591	0.739824	0.427408	0.999992	1	0.0482828	0.0182263	0.292836	0.297349
Gohir.A05G119100	LBD24	LOB domain-containing protein 24	0.87307	0.734282	0.430379	0.999939	1	0.0277457	0.0517219	0.292314	0.298148
Gohir.A11G173400	RHO1	Rac-like GTP-binding protein RHO1	2.48098	0.718817	0.421006	0.999991	1	-0.0295612	-0.0539651	0.292829	0.299224
Gohir.D03G016300	SCL15	Scarecrow-like protein 15	2.27044	0.713793	0.422173	0.999973	1	-0.0481801	-0.0408032	0.292651	0.299385
Gohir.D07G031200	SCPL24	Serine carboxypeptidase 24	2.65751	0.711125	0.428364	0.99999	1	-0.0580642	0.0290038	0.292817	0.299925
Gohir.A01G177000	PYM	Partner of Y14 and mago	0.919751	0.713134	0.42194	0.999975	1	-0.0506228	-0.0434287	0.292675	0.300179
Gohir.A06G209600	DDB_G0279265	Glucose-induced degradation protein 8 homolog	1.85823	0.724316	0.419957	0.999998	1	-0.00918632	-0.0657882	0.292893	0.300332
Gohir.A05G376400	DDB_G0282237	DDT domain-containing protein DDB_G0282237	1.41949	0.710917	0.422986	0.999998	1	-0.058835	-0.0316313	0.2929	0.300421
Gohir.D03G003800	At2g17670	Pentatricopeptide repeat-containing protein At2g17670	1.16996	0.717072	0.420573	0.999976	1	-0.0360301	-0.0588382	0.29268	0.300702
Gohir.D12G072000	CYCD3-2	Cyclin-D3-2	2.31355	0.714338	0.420735	0.999933	1	-0.0461608	-0.0570171	0.292259	0.301325
Gohir.D11G212600	NAD-ME2	NAD-dependent malic enzyme 2, mitochondrial	1.96962	0.707587	0.423565	0.999939	1	-0.071177	-0.02511	0.292321	0.301908
Gohir.D11G069500	CXE11	Probable carboxylesterase 11	1.3387	0.71109	0.421697	0.999994	1	-0.0581943	-0.0461712	0.292859	0.302134
Gohir.D12G038600	LYM2	LysM domain-containing GPI-anchored protein 2	2.21455	0.660757	0.433047	0.986169	1	-0.244711	0.0818007	0.157352	0.302216
Gohir.A11G061000	SPBC1271.03c	Uncharacterized FCP1 homology domain-containing protein C1271.03c	1.60922	0.712517	0.421067	0.999999	1	-0.0529095	-0.0532715	0.292903	0.302373
Gohir.A11G073000	RPK2	LRR receptor-like serine/threonine-protein kinase RPK2	1.17926	0.711872	0.421273	1	1	-0.0552976	-0.0509558	0.292912	0.30241
Gohir.A06G178700	SAMC2	Probable S-adenosylmethionine carrier 2, chloroplastic	2.16266	0.722901	0.432496	0.999999	1	-0.0144299	0.0755904	0.292905	0.302846
Gohir.A09G057400	PCMP-H24	Pentatricopeptide repeat-containing protein At4g02750	1.45296	0.738787	0.43441	0.999047	1	0.0444392	0.0971675	0.283578	0.303039
Gohir.D12G269000	EDR1	Serine/threonine-protein kinase EDR1	2.63551	0.705725	0.423453	0.999869	1	-0.0780758	-0.0263702	0.291636	0.303056
Gohir.D02G021400	PCMP-H13	Pentatricopeptide repeat-containing protein At4g14050, mitochondrial	0.863855	0.725374	0.433122	0.999927	1	-0.00526504	0.0826524	0.2922	0.30371
Gohir.A05G221100	CUTA	Protein CutA, chloroplastic	2.08646	0.732232	0.418723	0.999998	1	0.0201502	-0.0796967	0.2929	0.304217
Gohir.A07G096900	DOF2.2	Dof zinc finger protein DOF2.2	2.21393	0.650269	0.42588	0.981456	1	-0.283577	0.000990544	0.111159	0.304587
Gohir.A07G106400	At1g65240	Aspartic proteinase-like protein 2	1.35205	0.74338	0.420601	0.99998	1	0.0614585	-0.0585326	0.292724	0.30478
Gohir.D08G180900	Mettl21e	Protein-lysine methyltransferase METTL21E	1.87703	0.664064	0.416836	0.987445	1	-0.232454	-0.100974	0.169863	0.305097
Gohir.A08G129700	ACOT13	Acyl-coenzyme A thioesterase 13	1.39116	0.748298	0.422796	0.999968	1	0.0796848	-0.0337804	0.292599	0.305131
Gohir.A08G082600	SLK3	Probable transcriptional regulator SLK3	2.10724	0.748391	0.429779	0.999841	1	0.0800267	0.0449498	0.291359	0.305475
Gohir.D10G055800	PSD	Exportin-T	1.20426	0.714528	0.432505	0.999999	1	-0.0454552	0.0756963	0.292907	0.305926
Gohir.D05G153500	prpf39	Pre-mRNA-processing factor 39	1.70584	0.748261	0.422216	0.999997	1	0.0795461	-0.0403164	0.292891	0.306167
Gohir.A11G266100	CYCH1-1	Cyclin-H1-1	2.25475	0.740412	0.418288	1	1	0.0504596	-0.0846021	0.292915	0.309035
Gohir.D13G201900	COV1	Protein CONTINUOUS VASCULAR RING 1	2.15312	0.702441	0.421854	0.999991	1	-0.0902438	-0.0443944	0.292832	0.309622
Gohir.D09G199100	PAP15	Purple acid phosphatase 15	1.50736	0.721075	0.434871	0.999893	1	-0.0211961	0.102372	0.291869	0.310027
Gohir.D02G135500	TIPIN	TIMELESS-interacting protein	1.49773	0.701058	0.429625	0.999889	1	-0.0953694	0.0432182	0.291824	0.310039
Gohir.D11G210300	EMB2001	GTP-binding protein At2g22870	1.92354	0.706188	0.431845	0.999986	1	-0.0763621	0.0682529	0.292782	0.310179
Gohir.D04G013200	AZG1	Adenine/guanine permease AZG1	2.56361	0.695934	0.427996	0.999482	1	-0.114359	0.0248537	0.287839	0.31072
Gohir.D05G037400	EMB8	Embryogenesis-associated protein EMB8	1.68351	0.751489	0.42072	0.999999	1	0.0915073	-0.0571871	0.292906	0.312151
Gohir.A09G098800	TMK3	Receptor-like kinase TMK3	2.16264	0.756635	0.424767	0.999968	1	0.110575	-0.011557	0.292607	0.313016
Gohir.D13G222300	At1g62350	Pentatricopeptide repeat-containing protein At1g62350	2.2326	0.699742	0.421654	1	1	-0.100247	-0.0466516	0.292913	0.313088
Gohir.D05G018000	At2g37990	Ribosome biogenesis regulatory protein homolog	1.70027	0.696834	0.42522	0.999989	1	-0.111022	-0.00644473	0.292812	0.31322
Gohir.D07G033800	ATX2	Histone-lysine N-methyltransferase ATX2	2.15467	0.715505	0.416344	0.999992	1	-0.0418352	-0.106521	0.292834	0.314402
Gohir.A12G179400	NEN2	Protein NEN2	2.30954	0.699906	0.420554	0.999955	1	-0.0996388	-0.0590539	0.292475	0.314574
Gohir.D02G162100	AMSH2	AMSH-like ubiquitin thioesterase 2	2.10667	0.713101	0.435078	0.999971	1	-0.0507439	0.104699	0.292633	0.314914
Gohir.D13G227000	CPA	N-carbamoylputrescine amidase	2.30739	0.698745	0.420939	0.999926	1	-0.103941	-0.0547137	0.29219	0.314916
Gohir.D02G166200	ATJ16	Chaperone protein dnaJ 16	2.31042	0.701682	0.432058	0.999957	1	-0.0930577	0.0706486	0.292497	0.314969
Gohir.D12G021900	FUC95A	Alpha-L-fucosidase 2	2.16784	0.753395	0.431509	0.999978	1	0.0985726	0.0644658	0.292697	0.315506
Gohir.D10G132600	METTL18	Histidine protein methyltransferase 1 homolog	1.90763	0.739459	0.416217	0.999997	1	0.0469293	-0.107957	0.292891	0.315662
Gohir.A03G038100	UTR5B	UDP-galactose/UDP-glucose transporter 5B	1.16791	0.715409	0.416018	0.999995	1	-0.042192	-0.110206	0.292871	0.315752
Gohir.D03G145000	engB	Probable GTP-binding protein EngB	1.09025	0.720804	0.415458	0.999992	1	-0.022201	-0.116519	0.292839	0.31595
Gohir.A03G070700	Os08g0135800	Zinc finger CCCH domain-containing protein 55	1.95322	0.712439	0.436519	0.999619	1	-0.0531974	0.120949	0.289178	0.317935
Gohir.D12G245000	At1g33260	Probable receptor-like protein kinase At1g33260	1.90889	0.694398	0.430528	0.999662	1	-0.120049	0.0534006	0.289603	0.318014
Gohir.D11G246000	TOM3	Tobamovirus multiplication protein 3	1.50918	0.703777	0.433915	0.99999	1	-0.0852931	0.0915911	0.292821	0.318446
Gohir.A05G050300	Dcun1d4	DCN1-like protein 4	1.39547	0.713342	0.415623	0.999999	1	-0.0498518	-0.114651	0.29291	0.318475
Gohir.D09G101800	CHLP	Geranylgeranyl diphosphate reductase, chloroplastic	0.929242	0.758904	0.421929	0.999994	1	0.118984	-0.0435496	0.292861	0.319094
Gohir.D02G194000	ANTR5	Probable anion transporter 5	0.959711	0.694131	0.421636	0.999899	1	-0.121041	-0.04686	0.291925	0.319479
Gohir.A01G092000	rsmB	Probable ribosomal RNA small subunit methyltransferase B	1.37679	0.757343	0.420293	0.999999	1	0.113201	-0.0620031	0.292905	0.320082
Gohir.D09G232000	MSH1	DNA mismatch repair protein MSH1, mitochondrial	0.87413	0.692251	0.42837	0.9999	1	-0.128006	0.0290673	0.29194	0.320093
Gohir.A05G301200	ECI1	Enoyl-CoA delta isomerase 1, peroxisomal	2.06749	0.706953	0.435905	0.99973	1	-0.0735261	0.114022	0.290271	0.320413
Gohir.A03G023600	engB	Probable GTP-binding protein EngB	1.60894	0.736148	0.43727	0.999982	1	0.0346598	0.129414	0.29274	0.321941
Gohir.A08G070300	Trmo	tRNA (adenine(37)-N6)-methyltransferase	1.80322	0.744722	0.415446	0.999985	1	0.0664336	-0.116656	0.292774	0.322085
Gohir.D04G120900	VIL2	VIN3-like protein 2	0.922241	0.689547	0.424835	0.999903	1	-0.138024	-0.0107941	0.291968	0.323129
Gohir.D03G118200	TL17	Thylakoid lumenal 17.4 kDa protein, chloroplastic	1.93623	0.695924	0.432559	0.999955	1	-0.114395	0.0762993	0.292476	0.323187
Gohir.A05G081200	TMN5	Transmembrane 9 superfamily member 5	1.2931	0.719926	0.438069	0.999849	1	-0.0254544	0.13843	0.291433	0.323642
Gohir.A07G036900	ARP6	Actin-related protein 6	1.06449	0.762222	0.429834	0.999998	1	0.131279	0.0455759	0.292895	0.32419
Gohir.A01G226600	Ipo11	Importin-11	0.854436	0.762504	0.429942	0.999982	1	0.132326	0.04679	0.292741	0.324649
Gohir.D12G128400	TBL6	Protein trichome birefringence-like 6	1.01449	0.689828	0.430839	0.999736	1	-0.136986	0.0569076	0.290333	0.326032
Gohir.A09G051100	CDKD-1	Cyclin-dependent kinase D-1	1.01467	0.690697	0.430522	0.999999	1	-0.133765	0.0533298	0.292907	0.326392
Gohir.A05G151200	ML2	Protein MEI2-like 2	1.50551	0.710007	0.437687	0.999904	1	-0.0622076	0.134114	0.291978	0.327273
Gohir.A05G298800	YKR070W	Uncharacterized protein YKR070W	1.26785	0.748102	0.436856	0.999991	1	0.0789554	0.124751	0.292826	0.327939
Gohir.A11G056700	FTSHI4	Probable inactive ATP-dependent zinc metalloprotease FTSHI 4, chloroplastic	2.32433	0.700072	0.415546	0.999856	1	-0.0990258	-0.115528	0.291503	0.328827
Gohir.D09G073600	SYP61	Syntaxin-61	1.569	0.760822	0.418635	0.999999	1	0.126092	-0.0806921	0.292907	0.328945
Gohir.A01G057900	GTE4	Transcription factor GTE4	1.96191	0.763151	0.431802	0.999994	1	0.134724	0.0677625	0.292856	0.329403
Gohir.A10G183400	AGD11	Probable ADP-ribosylation factor GTPase-activating protein AGD11	2.509	0.75194	0.415226	0.999999	1	0.0931801	-0.119126	0.292907	0.329648
Gohir.D01G167800	PYM	Partner of Y14 and mago	1.12465	0.764982	0.420925	0.999993	1	0.141508	-0.0548753	0.292847	0.329841
Gohir.D09G007700	tmem56-b	Transmembrane protein 56-B	1.56254	0.730357	0.439439	0.999871	1	0.0132021	0.153872	0.29165	0.330016
Gohir.A09G035600	TOM20	Mitochondrial import receptor subunit TOM20	1.69409	0.754203	0.435894	1	1	0.101565	0.113901	0.292916	0.330286
Gohir.A09G095500	At1g67190	F-box/LRR-repeat protein At1g67190	1.42084	0.767243	0.428883	1	1	0.149886	0.0348578	0.292916	0.330879
Gohir.D06G034800	VQ9	VQ motif-containing protein 9	2.17354	0.681453	0.439962	0.994294	1	-0.168017	0.159767	0.236986	0.331539
Gohir.A05G375400	Chfr	E3 ubiquitin-protein ligase CHFR	1.23931	0.700002	0.436572	0.999953	1	-0.0992839	0.121547	0.292456	0.331905
Gohir.A04G097200	GALT6	Hydroxyproline O-galactosyltransferase GALT6	1.68648	0.720494	0.439536	0.999991	1	-0.0233492	0.154961	0.292828	0.332124
Gohir.A08G064800	NET1D	Protein NETWORKED 1D	1.81936	0.758546	0.43508	0.999996	1	0.117659	0.104727	0.292874	0.332546
Gohir.A11G104100	TPK5	Two-pore potassium channel 5	1.0366	0.737076	0.440445	0.99934	1	0.038097	0.165219	0.286446	0.332866
Gohir.A05G106500	ABCG3	ABC transporter G family member 3	1.20768	0.639387	0.427667	0.962553	1	-0.323898	0.0211464	-0.0741165	0.332942
Gohir.D04G138900	BAT1	Amino-acid permease BAT1	1.28268	0.699656	0.4134	0.999199	1	-0.100567	-0.139719	0.285063	0.33301
Gohir.A06G084500	PME12	Probable pectinesterase/pectinesterase inhibitor 12	1.15319	0.685285	0.431182	0.999606	1	-0.153819	0.0607745	0.289055	0.333026
Gohir.D12G264300	AHL3	AT-hook motif nuclear-localized protein 3	1.83533	0.684264	0.428059	0.999985	1	-0.157602	0.0255617	0.292767	0.333474
Gohir.A11G114000	PARP2	Poly [ADP-ribose] polymerase 2	1.73854	0.7655	0.432312	1	1	0.143427	0.0735184	0.292916	0.33433
Gohir.D08G210300	ALE2	Receptor-like serine/threonine-protein kinase ALE2	2.47256	0.759378	0.435496	0.999923	1	0.120743	0.10941	0.292159	0.334524
Gohir.A02G107000	NRPA1	DNA-directed RNA polymerase I subunit 1	2.54778	0.661232	0.439494	0.987532	1	-0.24295	0.154491	0.170708	0.334714
Gohir.A12G249500	PHYL2.2	Phytolongin Phyl2.2	1.68668	0.72141	0.411527	0.999998	1	-0.0199526	-0.16084	0.292894	0.334745
Gohir.D12G203400	CCR4-4	Carbon catabolite repressor protein 4 homolog 4	2.24286	0.688407	0.437529	0.997991	1	-0.142249	0.132333	0.273229	0.335262
Gohir.D02G105100	CBK1	Serine/threonine-protein kinase CBK1	2.21618	0.6857	0.431143	0.999987	1	-0.152282	0.0603302	0.292785	0.335489
Gohir.A08G081500	MFSD5	Molybdate-anion transporter	1.2347	0.68208	0.419588	0.99904	1	-0.165696	-0.0699461	0.283502	0.33574
Gohir.A04G081500	AGD7	ADP-ribosylation factor GTPase-activating protein AGD7	1.54908	0.704016	0.413017	1	1	-0.0844107	-0.144041	0.292916	0.337154
Gohir.A11G188400	VPS13	Vacuolar protein sorting-associated protein 13	1.14391	0.737867	0.440274	0.999939	1	0.0410284	0.163292	0.292317	0.337338
Gohir.D09G017500	CUL3A	Cullin-3A	1.028	0.772249	0.42594	1	1	0.168436	0.00166904	0.292916	0.337896
Gohir.D10G152700	At5g43745	Putative ion channel POLLUX-like 2	0.994254	0.66634	0.415962	0.993399	1	-0.224024	-0.11083	0.228214	0.338455
Gohir.D07G026600	EMF1	Protein EMBRYONIC FLOWER 1	0.908624	0.713936	0.411279	0.999992	1	-0.0476477	-0.163634	0.29284	0.338823
Gohir.D04G040400	Chfr	E3 ubiquitin-protein ligase CHFR	1.15448	0.750639	0.41284	0.999999	1	0.0883587	-0.146038	0.29291	0.339014
Gohir.D05G174300	At2g48060/At2g48040/At2g48050	Piezo-type mechanosensitive ion channel homolog	1.65395	0.768152	0.419119	0.999999	1	0.153255	-0.0752365	0.292904	0.339028
Gohir.1Z031400	RIBF2	FAD synthetase 2, chloroplastic	0.920686	0.773025	0.425416	0.99999	1	0.171311	-0.00423968	0.292817	0.339275
Gohir.D02G169300	Prkab2	5'-AMP-activated protein kinase subunit beta-2	2.64926	0.705131	0.439258	0.999979	1	-0.0802775	0.15183	0.29271	0.339376
Gohir.D05G304800	MEE12	TATA box-binding protein-associated factor RNA polymerase I subunit B	2.26551	0.713149	0.440394	0.999999	1	-0.0505655	0.164636	0.292906	0.339788
Gohir.A10G047300	HAK13	Probable potassium transporter 13	1.50359	0.773698	0.424344	0.999879	1	0.173806	-0.01633	0.291735	0.339977
Gohir.A11G060700	AHL16	AT-hook motif nuclear-localized protein 16	1.14469	0.73085	0.454408	0.981055	1	0.0150274	0.322645	0.107228	0.340328
Gohir.D08G057200	RPP25L	Ribonuclease P protein subunit p25-like protein	1.02351	0.714254	0.440718	0.999992	1	-0.0464698	0.168291	0.292836	0.340932
Gohir.A01G200100	Hscb	Iron-sulfur cluster co-chaperone protein HscB, mitochondrial	1.35277	0.71899	0.441076	0.999994	1	-0.0289214	0.172327	0.29286	0.341028
Gohir.D10G248700	ppk15	Serine/threonine-protein kinase ppk15	2.2911	0.771366	0.420538	0.999999	1	0.165164	-0.0592391	0.292911	0.341446
Gohir.D01G171200	FBX5	Protein ARABIDILLO 1	0.942492	0.681201	0.419453	0.999541	1	-0.168952	-0.0714766	0.288415	0.341814
Gohir.A05G321900	cmc1	COX assembly mitochondrial protein 1	2.61609	0.702059	0.412319	0.999953	1	-0.0916612	-0.151909	0.292454	0.342064
Gohir.D05G069900	LECRK2	G-type lectin S-receptor-like serine/threonine-protein kinase LECRK2	1.11412	0.772635	0.430258	1	1	0.169867	0.0503611	0.292913	0.342329
Gohir.D08G234100	At5g03970	F-box protein At5g03970	2.35518	0.685291	0.433663	0.999992	1	-0.153798	0.0887507	0.29284	0.342471
Gohir.A02G099700	PI4KG2	Phosphatidylinositol 4-kinase gamma 2	2.00104	0.678701	0.413375	0.996344	1	-0.178215	-0.139997	0.257079	0.342709
Gohir.A10G213100	BAD1	Ankyrin repeat-containing protein BDA1	1.67448	0.642143	0.431894	0.982398	1	-0.313688	0.0688024	0.120386	0.342968
Gohir.A10G069900	nfrkb	Nuclear factor related to kappa-B-binding protein	2.41108	0.760149	0.437262	0.99999	1	0.123599	0.129326	0.292823	0.343143
Gohir.D11G059900	IDL2	Protein IDA-LIKE 2	0.97326	0.679062	0.42933	0.999887	1	-0.176878	0.0398927	0.291809	0.343555
Gohir.A12G150300	syc1174_c	Uncharacterized lipoprotein syc1174_c	1.26139	0.696215	0.438418	0.99997	1	-0.113316	0.142357	0.292626	0.344581
Gohir.A12G038600	TOC132	Translocase of chloroplast 132, chloroplastic	1.63975	0.756706	0.438553	1	1	0.110841	0.143878	0.292916	0.344654
Gohir.D06G214000	tdp2	Tyrosyl-DNA phosphodiesterase 2	1.26821	0.734732	0.409861	0.999992	1	0.0294134	-0.179624	0.292841	0.344798
Gohir.A06G089100	CBL10	Calcineurin B-like protein 10	2.43896	0.718214	0.441904	0.999967	1	-0.0317957	0.181665	0.29259	0.345865
Gohir.A02G035400	tatB	Sec-independent protein translocase protein TatB	2.55526	0.707015	0.410461	0.999828	1	-0.0732968	-0.172853	0.291231	0.346505
Gohir.A10G194400	ALA1	Phospholipid-transporting ATPase 1	1.12022	0.748699	0.410968	0.999999	1	0.0811677	-0.167135	0.292904	0.346865
Gohir.A13G122200	SAUR72	Auxin-responsive protein SAUR72	0.852369	0.74787	0.410742	0.999984	1	0.0780959	-0.169693	0.292763	0.347282
Gohir.A06G118700	At5g67130	PI-PLC X domain-containing protein At5g67130	1.01278	0.766688	0.415638	0.999998	1	0.147829	-0.11449	0.292899	0.347492
Gohir.A10G167500	TPR2	Topless-related protein 2	2.68976	0.738204	0.442027	0.999995	1	0.0422782	0.183055	0.292867	0.347948
Gohir.1Z028600	ARAD1	Probable arabinosyltransferase ARAD1	2.37946	0.675307	0.424977	0.999827	1	-0.190792	-0.0091887	0.291217	0.348272
Gohir.D05G108900	MRS3	Mitochondrial RNA-splicing protein MRS3	1.85162	0.714699	0.409353	0.999986	1	-0.0448214	-0.185354	0.292775	0.349403
Gohir.D05G235000	At1g04910	Uncharacterized protein At1g04910	1.31987	0.698583	0.411649	0.999991	1	-0.104541	-0.159462	0.292828	0.349436
Gohir.A01G088700	CYP71D10	Cytochrome P450 71D10	1.06554	0.689503	0.437813	0.999828	1	-0.13819	0.135536	0.291226	0.349684
Gohir.D08G216700	MOM1	Helicase protein MOM1	0.901099	0.709226	0.409727	0.999909	1	-0.0651031	-0.181133	0.292022	0.349749
Gohir.D03G139300	LIG1	DNA ligase 1	1.73516	0.692438	0.412911	0.99988	1	-0.127315	-0.145238	0.291739	0.349878
Gohir.A09G089700	PUB44	U-box domain-containing protein 44	1.15643	0.680286	0.433671	0.999915	1	-0.172343	0.0888323	0.29208	0.350577
Gohir.A09G150700	JKD	Zinc finger protein JACKDAW	2.06832	0.761756	0.413111	0.999984	1	0.129552	-0.142976	0.292756	0.350616
Gohir.A11G314900	MED7B	Mediator of RNA polymerase II transcription subunit 7b	1.06682	0.75977	0.412483	1	1	0.122193	-0.150054	0.292915	0.351065
Gohir.A11G053800	At5g64816	Uncharacterized protein At5g64816	2.31519	0.680058	0.41767	0.999892	1	-0.173188	-0.0915767	0.291856	0.351512
Gohir.D05G207800	SSH4	Protein SSH4	2.41296	0.675609	0.421552	0.999917	1	-0.189674	-0.047809	0.292099	0.351545
Gohir.D11G240500	GLCAT14B	Beta-glucuronosyltransferase GlcAT14B	2.50291	0.704376	0.410157	0.999989	1	-0.0830749	-0.176288	0.292809	0.351732
Gohir.A11G234000	MYB5	Transcription repressor MYB5	1.26126	0.696664	0.411141	0.999688	1	-0.111652	-0.165189	0.289862	0.351815
Gohir.A11G041100	mettl23	Methyltransferase-like protein 23	1.25452	0.760068	0.412346	1	1	0.123297	-0.151601	0.292916	0.352115
Gohir.D11G220600	FTSHI5	Probable inactive ATP-dependent zinc metalloprotease FTSHI 5, chloroplastic	2.44677	0.674008	0.426062	1	1	-0.195609	0.00304149	0.292915	0.352238
Gohir.D01G124400	ORC2	Origin of replication complex subunit 2	2.1463	0.677732	0.418532	0.999756	1	-0.181809	-0.0818555	0.290527	0.352365
Gohir.D11G331800	RH37	DEAD-box ATP-dependent RNA helicase 37	1.24062	0.721179	0.408482	0.999987	1	-0.0208083	-0.195165	0.292787	0.352487
Gohir.D03G063000	USP	UDP-sugar pyrophosphorylase	1.22376	0.772589	0.434773	0.999999	1	0.169697	0.101266	0.292909	0.353338
Gohir.A05G285200	DPBF3	ABSCISIC ACID-INSENSITIVE 5-like protein 2	0.86073	0.666506	0.426692	0.998069	1	-0.223406	0.0101514	0.27399	0.353672
Gohir.D11G249600	PCMP-E35	Pentatricopeptide repeat-containing protein At4g20770	0.86859	0.681241	0.440083	0.997285	1	-0.168804	0.161139	0.266308	0.354091
Gohir.A03G094400	MYOB3	Myosin-binding protein 3	2.49611	0.766732	0.413847	0.999983	1	0.147993	-0.134678	0.292749	0.354602
Gohir.A05G201900	PAH2	Phosphatidate phosphatase PAH2	0.906273	0.673596	0.422022	0.999901	1	-0.197133	-0.0425011	0.291944	0.354823
Gohir.A02G039200	CRY2	Cryptochrome-2	1.68952	0.673716	0.421386	0.999973	1	-0.196691	-0.0496734	0.292657	0.356093
Gohir.D08G154700	CML10	Probable calcium-binding protein CML10	1.36217	0.71423	0.407759	0.999579	1	-0.046561	-0.203318	0.288792	0.35624
Gohir.A12G134500	PPT1	4-hydroxybenzoate polyprenyltransferase, mitochondrial	1.71835	0.707001	0.408824	0.999999	1	-0.0733471	-0.191317	0.292904	0.357456
Gohir.D05G177900	At5g47540	Putative MO25-like protein At5g47540	1.61483	0.744913	0.408574	1	1	0.0671404	-0.194132	0.292915	0.357763
Gohir.A01G006100	rnf170	E3 ubiquitin-protein ligase RNF170	1.80021	0.771292	0.414805	0.999998	1	0.16489	-0.123879	0.292901	0.358226
Gohir.A12G045600	ABCC12	ABC transporter C family member 12	1.53013	0.679616	0.414629	0.999325	1	-0.174826	-0.125868	0.2863	0.358294
Gohir.A06G108600	FTIP1	FT-interacting protein 1	2.60116	0.752584	0.409535	0.999991	1	0.0955643	-0.183296	0.292829	0.358439
Gohir.A13G224600	DDB2	Protein DAMAGED DNA-BINDING 2	1.53101	0.73201	0.444056	0.999991	1	0.0193258	0.205928	0.292826	0.358506
Gohir.A10G113600	XRCC4	DNA repair protein XRCC4	0.997871	0.767774	0.413215	1	1	0.151854	-0.141801	0.292916	0.35912
Gohir.D05G345700	At4g27220	Probable disease resistance protein At4g27220	1.10094	0.669853	0.417647	0.998344	1	-0.211004	-0.0918367	0.276687	0.359878
Gohir.D08G111300	DDB_G0287975	Putative uncharacterized protein DDB_G0287975	2.18501	0.66956	0.42606	0.999789	1	-0.212091	0.00302087	0.290844	0.359975
Gohir.D03G088100	MTP1	Metal tolerance protein 1	2.16747	0.661842	0.417815	0.995907	1	-0.240688	-0.0899417	0.252801	0.360456
Gohir.A09G242800	At1g09600	Probable serine/threonine-protein kinase At1g09600	1.57815	0.705518	0.444108	0.999222	1	-0.0788435	0.206517	0.285286	0.360907
Gohir.A01G062500	DTX19	Protein DETOXIFICATION 19	1.70988	0.711933	0.404444	0.996975	1	-0.0550723	-0.240703	0.263262	0.36094
Gohir.A11G262500	At3g05170	Phosphoglycerate mutase-like protein AT74	1.48411	0.737912	0.444164	0.999996	1	0.041197	0.207143	0.292874	0.361083
Gohir.A07G039300	MAP65-3	65-kDa microtubule-associated protein 3	1.06692	0.782806	0.42186	0.999996	1	0.207555	-0.0443366	0.292881	0.361696
Gohir.A03G050100	GONST2	GDP-mannose transporter GONST2	2.13861	0.777461	0.416931	1	1	0.187751	-0.0999016	0.292915	0.361981
Gohir.D11G342800	B'ALPHA	Serine/threonine protein phosphatase 2A 57 kDa regulatory subunit B' alpha isoform	0.967764	0.669306	0.427962	0.999949	1	-0.213033	0.0244697	0.292414	0.362612
Gohir.D07G221500	ORP3A	Oxysterol-binding protein-related protein 3A	2.26152	0.775334	0.415417	0.999999	1	0.179868	-0.116981	0.292904	0.363084
Gohir.A03G024400	At2g30320	Putative tRNA pseudouridine synthase	1.1839	0.766676	0.439602	0.999996	1	0.147783	0.155716	0.29288	0.363134
Gohir.A04G062600	HISN3	1-(5-phosphoribosyl)-5-[(5-phosphoribosylamino)methylideneamino] imidazole-4-carboxamide isomerase, chloroplastic	1.27762	0.766345	0.439842	0.999942	1	0.14656	0.158421	0.292348	0.363379
Gohir.D02G010000	BAGP1	BAG-associated GRAM protein 1	1.59969	0.719353	0.406796	0.999991	1	-0.0275753	-0.214182	0.292828	0.363844
Gohir.A13G112900	Xpnpep3	Probable Xaa-Pro aminopeptidase 3	1.66489	0.669331	0.416403	0.998237	1	-0.212937	-0.105858	0.275633	0.364035
Gohir.D05G057100	WDL5	Protein WVD2-like 5	1.0797	0.775885	0.415316	0.999947	1	0.181911	-0.118111	0.292395	0.364056
Gohir.A11G045900	MAPKKK5	Mitogen-activated protein kinase kinase kinase 5	1.84263	0.785269	0.425113	0.999999	1	0.216684	-0.0076566	0.292908	0.364425
Gohir.D09G211200	GAUT7	Probable galacturonosyltransferase 7	2.0132	0.685741	0.439552	0.999992	1	-0.152128	0.155142	0.292841	0.364648
Gohir.A10G066900	NUP35	Nuclear pore complex protein NUP35	1.34718	0.702477	0.443778	0.999663	1	-0.0901133	0.202798	0.289609	0.364857
Gohir.A09G003300	At1g07650	Probable LRR receptor-like serine/threonine-protein kinase At1g07650	1.22472	0.682805	0.439822	0.999285	1	-0.163008	0.158195	0.285913	0.365162
Gohir.A11G099800	ROPGAP3	Rho GTPase-activating protein 3	1.84335	0.66838	0.431472	0.999492	1	-0.216463	0.064041	0.287938	0.365877
Gohir.A10G173400	GINS4	DNA replication complex GINS protein SLD5	2.11888	0.670588	0.432421	0.999897	1	-0.208281	0.0747416	0.291905	0.3663
Gohir.D11G084400	CRRSP15	Cysteine-rich repeat secretory protein 15	1.79423	0.6469	0.439203	0.954358	1	-0.296058	0.151217	-0.154444	0.366565
Gohir.D10G012100	B3GALT2	Probable beta-1,3-galactosyltransferase 2	1.65825	0.778717	0.416149	1	1	0.192404	-0.108726	0.292914	0.366932
Gohir.A02G011500	FPA	Flowering time control protein FPA	2.22996	0.757259	0.442653	1	1	0.112888	0.19011	0.292916	0.366995
Gohir.A08G198900	EDR2	Protein ENHANCED DISEASE RESISTANCE 2	0.924212	0.706607	0.444288	0.999983	1	-0.0748082	0.208546	0.29275	0.367138
Gohir.A12G120100	SEC23	Protein transport protein SEC23	2.41672	0.676294	0.436524	0.999884	1	-0.187138	0.121009	0.291776	0.367147
Gohir.A12G061300	CCDC90B	Coiled-coil domain-containing protein 90B, mitochondrial	1.17571	0.667087	0.427853	0.999967	1	-0.221256	0.0232366	0.29259	0.367563
Gohir.A10G139100	EDR2	Protein ENHANCED DISEASE RESISTANCE 2	2.29788	0.783963	0.431934	0.999999	1	0.211845	0.0692531	0.29291	0.368064
Gohir.D08G124900	NLP7	Protein NLP7	1.70899	0.77249	0.438728	0.999955	1	0.169328	0.145857	0.292478	0.368089
Gohir.A05G065100	HBS1L	HBS1-like protein	1.70298	0.667859	0.421627	0.999995	1	-0.218393	-0.0469609	0.292864	0.368334
Gohir.D09G186100	At1g63850	BTB/POZ domain-containing protein At1g63850	2.20148	0.725276	0.405974	0.999986	1	-0.00562635	-0.223445	0.292778	0.368345
Gohir.A06G052700	TOC90	Translocase of chloroplast 90, chloroplastic	1.81196	0.677766	0.414099	0.99996	1	-0.181683	-0.131835	0.292522	0.368725
Gohir.D10G052400	SBT1.5	Subtilisin-like protease SBT1.5	2.28649	0.75723	0.442969	0.999996	1	0.11278	0.193679	0.292882	0.368796
Gohir.D11G060900	FTSHI4	Probable inactive ATP-dependent zinc metalloprotease FTSHI 4, chloroplastic	2.4779	0.668722	0.434206	0.999125	1	-0.215195	0.0948733	0.284341	0.368998
Gohir.D10G064100	At1g73020	Anoctamin-like protein At1g73020	2.134	0.778157	0.436351	1	1	0.190328	0.119055	0.292915	0.36905
Gohir.D04G159500	Mettl13	Methyltransferase-like protein 13	1.48908	0.700256	0.407721	0.99988	1	-0.0983439	-0.20375	0.291744	0.369189
Gohir.1Z086300	At1g65420	Ycf20-like protein	0.961409	0.678868	0.438115	0.999974	1	-0.1776	0.138944	0.292663	0.369457
Gohir.A12G174400	At5g11010	Polynucleotide 5'-hydroxyl-kinase NOL9	1.48327	0.72452	0.445847	0.999913	1	-0.0084276	0.226127	0.292064	0.369467
Gohir.A05G129800	MFP1	MAR-binding filament-like protein 1	0.911996	0.678467	0.438177	0.999894	1	-0.179084	0.13964	0.291875	0.369813
Gohir.D09G105700	JMJD7	JmjC domain-containing protein 7	0.904004	0.751544	0.444117	0.999997	1	0.0917109	0.206616	0.29289	0.369981
Gohir.A08G172200	SCL6	Scarecrow-like protein 6	2.28799	0.706789	0.40678	0.999953	1	-0.0741353	-0.214361	0.292453	0.370102
Gohir.A06G060900	AGD14	Probable ADP-ribosylation factor GTPase-activating protein AGD14	2.65439	0.678976	0.413311	0.999998	1	-0.177196	-0.140727	0.292895	0.370122
Gohir.A10G165000	RPOT1	DNA-directed RNA polymerase 1, mitochondrial	1.29367	0.681329	0.439316	0.999974	1	-0.16848	0.152485	0.292661	0.370524
Gohir.D06G118800	At1g80880	Pentatricopeptide repeat-containing protein At1g80880, mitochondrial	1.36629	0.723856	0.445972	0.999992	1	-0.0108907	0.227536	0.292843	0.371009
Gohir.D02G215800	At2g16250	Probable LRR receptor-like serine/threonine-protein kinase At2g16250	2.19934	0.750853	0.407142	0.999999	1	0.0891524	-0.210276	0.292911	0.371431
Gohir.D13G077000	PUMP3	Mitochondrial uncoupling protein 3	1.62421	0.692714	0.442745	0.999945	1	-0.126291	0.191147	0.292375	0.371443
Gohir.A04G111200	BIG1	Brefeldin A-inhibited guanine nucleotide-exchange protein 1	1.93882	0.6687	0.433336	0.999959	1	-0.215276	0.0850602	0.292514	0.37302
Gohir.A13G074600	ZHD11	Zinc-finger homeodomain protein 11	2.19626	0.783744	0.434311	1	1	0.211034	0.0960547	0.292915	0.373579
Gohir.A06G097100	At2g24240	BTB/POZ domain-containing protein At2g24240	1.24068	0.677317	0.441185	0.998247	1	-0.183344	0.173563	0.27573	0.373853
Gohir.A08G224400	UGT80A2	Sterol 3-beta-glucosyltransferase UGT80A2	1.47378	0.786151	0.432571	1	1	0.219953	0.0764401	0.292915	0.374195
Gohir.D10G096000	nodH	Nodulation protein H	0.982221	0.732805	0.446779	0.999737	1	0.0222723	0.23663	0.290336	0.375213
Gohir.A03G073200	Stk16	Serine/threonine-protein kinase 16	2.51348	0.786467	0.418837	0.999998	1	0.221124	-0.0784186	0.292901	0.375282
Gohir.D08G040500	MTERF18	Transcription termination factor MTEF18, mitochondrial	1.77576	0.738851	0.446248	0.999993	1	0.0446773	0.230645	0.292845	0.375435
Gohir.A09G167800	fam175a	BRCA1-A complex subunit Abraxas	0.959708	0.781817	0.415408	0.999999	1	0.203892	-0.117081	0.292903	0.375596
Gohir.A09G058800	MORF6	Multiple organellar RNA editing factor 6, mitochondrial	0.907705	0.664154	0.430827	0.999701	1	-0.232122	0.0567732	0.289989	0.375763
Gohir.D01G219100	TIC56	Protein TIC 56, chloroplastic	1.44216	0.675926	0.413132	0.999958	1	-0.1885	-0.142736	0.292502	0.376116
Gohir.D01G148700	At3g57810	OTU domain-containing protein At3g57810	0.965519	0.708193	0.446139	0.999732	1	-0.0689309	0.229421	0.290289	0.376368
Gohir.A05G108700	UGT87A2	UDP-glycosyltransferase 87A2	2.4122	0.715907	0.405093	0.999998	1	-0.0403467	-0.233378	0.292894	0.37667
Gohir.A05G362300	MOT2	General negative regulator of transcription subunit 4	1.57792	0.776096	0.439197	0.999994	1	0.182692	0.151142	0.292862	0.376814
Gohir.D12G182300	FH20	Formin-like protein 20	2.25191	0.780373	0.414173	0.999995	1	0.19854	-0.131005	0.292863	0.377292
Gohir.D03G001700	MLH3	DNA mismatch repair protein MLH3	1.86049	0.661825	0.422548	0.999522	1	-0.240752	-0.0365703	0.288228	0.377325
Gohir.D07G099400	At5g02620	Ankyrin repeat-containing protein At5g02620	0.883285	0.713372	0.446597	0.99986	1	-0.0497384	0.234584	0.291542	0.377492
Gohir.A03G048400	SKI2	DExH-box ATP-dependent RNA helicase DExH11	1.64922	0.668905	0.41409	0.998807	1	-0.214517	-0.131942	0.281228	0.377512
Gohir.D05G280800	PCMP-E26	Pentatricopeptide repeat-containing protein At2g40720	0.94887	0.728757	0.404121	0.999471	1	0.00726994	-0.244339	0.287736	0.377553
Gohir.A10G218700	ALG5	Dolichyl-phosphate beta-glucosyltransferase	1.15429	0.668981	0.435553	0.999848	1	-0.214234	0.110052	0.29143	0.378073
Gohir.A02G019100	RAD50	DNA repair protein RAD50	2.56376	0.665295	0.409837	0.994865	1	-0.227894	-0.179889	0.242581	0.37834
Gohir.D09G116700	DNAJC7	DnaJ homolog subfamily C member 7	1.85192	0.636203	0.427224	0.98785	1	-0.335697	0.0161469	0.173831	0.378378
Gohir.D11G267200	DRB2	Double-stranded RNA-binding protein 2	1.54449	0.681818	0.441596	0.999719	1	-0.166668	0.178194	0.290165	0.379114
Gohir.D11G012700	OEP37	Outer envelope pore protein 37, chloroplastic	0.91157	0.661489	0.426713	0.999871	1	-0.241999	0.0103914	0.291648	0.379117
Gohir.D10G004300	WAP	WPP domain-associated protein (Fragment)	2.29378	0.66021	0.426647	0.999476	1	-0.246739	0.00964689	0.28778	0.379197
Gohir.D05G286900	SPP1	Sucrose-phosphatase 1	1.92319	0.732949	0.447125	0.999979	1	0.0228044	0.240528	0.292707	0.379541
Gohir.A13G045900	QWRF2	QWRF motif-containing protein 2	1.66748	0.790921	0.422024	1	1	0.237629	-0.042486	0.292912	0.379566
Gohir.D06G027700	IRX9H	Probable beta-1,4-xylosyltransferase IRX9H	1.25017	0.688184	0.408542	0.999995	1	-0.143076	-0.194489	0.292872	0.379567
Gohir.A12G276800	RBL12	RHOMBOID-like protein 12, mitochondrial	1.16885	0.654295	0.424374	0.997438	1	-0.268658	-0.0159848	0.267803	0.379672
Gohir.D12G253900	At4g23740	Probable inactive receptor kinase At4g23740	1.82003	0.792086	0.426476	0.999999	1	0.241944	0.00771688	0.292907	0.379988
Gohir.A08G222600	XPO1	Protein EXPORTIN 1A	2.39229	0.772862	0.441028	0.999995	1	0.170709	0.171794	0.292867	0.380034
Gohir.A07G120100	LRP1	Protein LATERAL ROOT PRIMORDIUM 1	1.58035	0.745787	0.446397	0.999998	1	0.0703797	0.232329	0.292897	0.380419
Gohir.D05G294200	PRMT1	Probable protein arginine N-methyltransferase 1	1.0797	0.663263	0.431069	0.999998	1	-0.235423	0.0595022	0.292895	0.380462
Gohir.A12G215500	smpd4	Sphingomyelin phosphodiesterase 4	1.95284	0.673252	0.412958	0.999968	1	-0.198409	-0.144703	0.292602	0.381996
Gohir.A05G401600	At3g56230	BTB/POZ domain-containing protein At3g56230	2.49869	0.791179	0.420658	0.999991	1	0.238584	-0.0578876	0.292832	0.382131
Gohir.A03G110400	AKR4C10	Aldo-keto reductase family 4 member C10	1.11195	0.709717	0.447025	0.999999	1	-0.0632844	0.239405	0.292909	0.383556
Gohir.D09G160300	HMGB1	High mobility group B protein 1	1.88027	0.793424	0.423274	0.999996	1	0.246902	-0.0283901	0.292875	0.384112
Gohir.A05G137700	SAC2	Phosphoinositide phosphatase SAC2	2.37472	0.790262	0.418643	1	1	0.235185	-0.0806063	0.292916	0.3842
Gohir.D02G231000	LAZ1	Protein LAZ1	1.66877	0.669275	0.413985	0.999804	1	-0.213144	-0.133125	0.290991	0.384485
Gohir.A05G165600	Wrap53	Telomerase Cajal body protein 1	1.54905	0.754011	0.405571	0.999999	1	0.100854	-0.227993	0.292907	0.384639
Gohir.A05G071600	ints3	Integrator complex subunit 3 homolog	0.947547	0.670055	0.450511	0.98677	1	-0.210254	0.278706	0.163243	0.385399
Gohir.D11G150300	yqxC	Putative rRNA methyltransferase YqxC	1.26544	0.657247	0.427854	0.999311	1	-0.257716	0.0232556	0.286167	0.385811
Gohir.A11G032500	FH20	Formin-like protein 20	2.44685	0.787708	0.435604	0.999999	1	0.225723	0.110628	0.29291	0.385987
Gohir.A01G062100	PSKR2	Phytosulfokine receptor 2	2.20171	0.770378	0.442956	1	1	0.161504	0.193531	0.292916	0.386442
Gohir.A03G025900	mcfF	Mitoferrin	0.987974	0.761333	0.406284	0.999998	1	0.127987	-0.219951	0.292898	0.388006
Gohir.A03G118200	MED23	Mediator of RNA polymerase II transcription subunit 23	1.52729	0.683152	0.408072	0.999864	1	-0.161724	-0.199791	0.291579	0.388703
Gohir.D04G011100	At1g16830	Putative pentatricopeptide repeat-containing protein At1g16830	0.914624	0.723363	0.403123	1	1	-0.0127178	-0.25559	0.292916	0.388957
Gohir.D10G248900	AL1	PHD finger protein ALFIN-LIKE 1	1.03512	0.758128	0.446029	0.999998	1	0.116111	0.228172	0.292901	0.389018
Gohir.D13G124900	SEC15A	Exocyst complex component SEC15A	1.20759	0.681084	0.408054	0.999464	1	-0.169388	-0.199995	0.287662	0.389153
Gohir.A06G043800	ATAD5	ATPase family AAA domain-containing protein 5	1.07977	0.669062	0.412765	0.999743	1	-0.213937	-0.146883	0.290398	0.389454
Gohir.A02G168700	SPCP31B10.02	UPF0651 protein P31B10.02, mitochondrial	1.71214	0.740705	0.403442	1	1	0.051545	-0.252	0.292913	0.389819
Gohir.D08G131000	PYL8	Abscisic acid receptor PYL8	2.28904	0.680604	0.44298	0.9999	1	-0.171165	0.193798	0.291935	0.389976
Gohir.A05G213200	rsgI6	Anti-sigma-I factor RsgI6	0.990724	0.690733	0.446342	0.999072	1	-0.13363	0.231703	0.283824	0.389999
Gohir.D06G181000	MYB33	Transcription factor MYB33	1.17089	0.668192	0.413215	0.999839	1	-0.217161	-0.1418	0.291338	0.390057
Gohir.A05G268700	ORP1C	Oxysterol-binding protein-related protein 1C	1.697	0.65809	0.422177	0.999994	1	-0.254594	-0.0407554	0.292861	0.390188
Gohir.A02G003500	PIX7	Probable serine/threonine-protein kinase PIX7	0.925868	0.68562	0.407337	0.999997	1	-0.15258	-0.208075	0.29289	0.390334
Gohir.A10G060900	FLXL3	Protein FLX-like 3	1.20661	0.683813	0.407522	0.999813	1	-0.159272	-0.205991	0.291085	0.390551
Gohir.D08G223000	Os12g0560500	RNA pseudouridine synthase 1	1.11422	0.640607	0.421291	0.992498	1	-0.319379	-0.0507461	0.219387	0.390779
Gohir.A02G036400	At5g43560	MATH domain-containing protein At5g43560	2.52077	0.77041	0.407861	1	1	0.161623	-0.202176	0.292916	0.390893
Gohir.D10G068300	PNSB3	Photosynthetic NDH subunit of subcomplex B 3, chloroplastic	1.34262	0.791175	0.440261	0.997029	1	0.238568	0.163137	0.263797	0.391302
Gohir.A10G053200	TAF12B	Transcription initiation factor TFIID subunit 12b	2.35733	0.743013	0.448213	0.999973	1	0.0600976	0.252801	0.292653	0.391365
Gohir.A05G095300	PBL19	Probable serine/threonine-protein kinase PBL19	1.86999	0.668393	0.439318	0.999707	1	-0.216416	0.15251	0.290047	0.392712
Gohir.D10G254200	EMB2279	Pentatricopeptide repeat-containing protein At1g30610, chloroplastic	1.93105	0.658189	0.433225	0.999432	1	-0.254227	0.0838147	0.287345	0.392713
Gohir.A03G001700	AP2M	AP-2 complex subunit mu	2.50439	0.717496	0.449819	0.998946	1	-0.034458	0.270908	0.282586	0.392981
Gohir.D03G133900	At2g28450	Zinc finger CCCH domain-containing protein 24	2.24026	0.701248	0.447481	0.999981	1	-0.0946669	0.244551	0.292732	0.393013
Gohir.A12G152100	VAC14	Protein VAC14 homolog	1.43315	0.784009	0.439494	0.999996	1	0.212013	0.15449	0.292878	0.393185
Gohir.A11G246900	DPH6	Diphthine--ammonia ligase	2.2152	0.626544	0.423679	0.983072	1	-0.371489	-0.0238275	0.126997	0.393319
Gohir.A01G165900	LAX5	Auxin transporter-like protein 5	2.1456	0.727455	0.402355	0.999864	1	0.00244652	-0.264253	0.291579	0.393515
Gohir.A07G070800	At1g74510	F-box/kelch-repeat protein At1g74510	1.17423	0.664142	0.436975	0.999923	1	-0.232166	0.126087	0.292159	0.393899
Gohir.A12G097300	RNF25	E3 ubiquitin-protein ligase RNF25	1.19879	0.668348	0.412418	0.999987	1	-0.216581	-0.150792	0.29279	0.394172
Gohir.A11G247600	JMJ16	Putative lysine-specific demethylase JMJ16	2.1805	0.716479	0.448962	1	1	-0.0382248	0.261249	0.292912	0.394347
Gohir.A08G020100	FH5	Formin-like protein 5	1.62225	0.741809	0.40283	0.999997	1	0.0556366	-0.258893	0.292887	0.394847
Gohir.A01G182200	TCP8	Transcription factor TCP8	1.98939	0.72234	0.449325	0.999992	1	-0.0165089	0.265336	0.292839	0.395513
Gohir.D03G012500	MPK7	Mitogen-activated protein kinase 7	1.64221	0.715834	0.449179	0.999982	1	-0.0406166	0.263696	0.292738	0.396082
Gohir.A12G037200	UBC10	Ubiquitin-conjugating enzyme E2 10	2.3906	0.678033	0.450468	0.992218	1	-0.180691	0.278227	0.216645	0.396225
Gohir.A12G036900	At3g58360	MATH domain and coiled-coil domain-containing protein At3g58360	2.51088	0.798483	0.423058	0.999997	1	0.26565	-0.0308239	0.292889	0.396615
Gohir.A06G163900	At2g40090	Putative ABC1 protein At2g40090	1.85281	0.730571	0.449543	0.999998	1	0.0139952	0.267795	0.2929	0.397115
Gohir.D02G093800	At1g75040	Pathogenesis-related protein 5	1.65989	0.798828	0.423459	0.999998	1	0.26693	-0.0263087	0.292898	0.397156
Gohir.D08G011800	dnaJ	Chaperone protein DnaJ	1.80652	0.663967	0.440717	0.998127	1	-0.232817	0.168279	0.27456	0.397372
Gohir.A06G097900	CMTA2	Calmodulin-binding transcription activator 2	1.15608	0.787533	0.439525	0.999603	1	0.225075	0.154838	0.289025	0.397705
Gohir.D11G166100	At1g04910	Uncharacterized protein At1g04910	1.50927	0.759644	0.447101	0.999982	1	0.121726	0.240257	0.292737	0.397788
Gohir.D08G110600	TPP2	Tripeptidyl-peptidase 2	0.897352	0.795391	0.433674	0.999997	1	0.254191	0.088877	0.29289	0.397866
Gohir.D01G084100	atxn10	Ataxin-10 homolog	1.17254	0.708825	0.448941	0.999999	1	-0.066588	0.261006	0.292906	0.397935
Gohir.A10G094000	ARALYDRAFT_485429	CASP-like protein ARALYDRAFT_485429	1.94043	0.657671	0.433404	0.999935	1	-0.256146	0.0858289	0.292275	0.397998
Gohir.A13G020900	GSTZ5	Protein IN2-1 homolog B	1.20101	0.727846	0.401625	0.99981	1	0.00389581	-0.272481	0.291055	0.398716
Gohir.D08G069200	ATG9	Autophagy-related protein 9	1.17426	0.786216	0.411817	0.999986	1	0.220193	-0.157573	0.292777	0.398789
Gohir.D13G088800	polr1c	DNA-directed RNA polymerases I and III subunit rpac1	1.45839	0.691864	0.450303	0.996312	1	-0.129442	0.276368	0.256767	0.398828
Gohir.D03G050400	SRC2	Protein SRC2 homolog	2.38953	0.657806	0.43485	0.9997	1	-0.255647	0.102131	0.289972	0.399837
Gohir.D01G047500	MMS21	E3 SUMO-protein ligase MMS21	1.85945	0.800371	0.426689	0.999999	1	0.272644	0.0101099	0.292909	0.400291
Gohir.1Z000700	At1g33420	PHD finger protein At1g33420	1.77941	0.62013	0.42006	0.970771	1	-0.39526	-0.0646318	0.00642943	0.400561
Gohir.A01G135700	RBL14	Rhomboid-like protein 14, mitochondrial	1.33273	0.659313	0.413478	0.998781	1	-0.250061	-0.138844	0.280966	0.400937
Gohir.A13G025200	creC	Probable catabolite repression protein creC	1.34395	0.686078	0.405436	0.999968	1	-0.150879	-0.229513	0.292598	0.401316
Gohir.D05G027300	SPAC3F10.06c	Uncharacterized protein C3F10.06c	1.73967	0.654652	0.419823	0.9999	1	-0.267332	-0.0672963	0.291935	0.401524
Gohir.D06G082500	VPS29	Vacuolar protein sorting-associated protein 29	1.055	0.661782	0.438099	0.999698	1	-0.240911	0.138763	0.289954	0.401705
Gohir.D10G233000	ARP5	Actin-related protein 5	0.925502	0.702573	0.402671	0.999964	1	-0.0897561	-0.260689	0.292566	0.402007
Gohir.D05G054100	At2g24230	Probable LRR receptor-like serine/threonine-protein kinase At2g24230	1.24366	0.656366	0.416168	0.999293	1	-0.260984	-0.10851	0.285987	0.402089
Gohir.D12G057200	maf1	Repressor of RNA polymerase III transcription MAF1 homolog	1.96735	0.71959	0.450279	0.999838	1	-0.0266975	0.276093	0.291329	0.402259
Gohir.A08G206900	TIF3A1	Eukaryotic translation initiation factor 3 subunit A	0.933367	0.780295	0.44286	0.999946	1	0.198251	0.192439	0.292386	0.402276
Gohir.D06G119700	DUF3	DUF724 domain-containing protein 3	1.53331	0.752339	0.402814	0.999997	1	0.0946579	-0.259077	0.292882	0.402319
Gohir.A01G140500	At1g09600	Probable serine/threonine-protein kinase At1g09600	1.78591	0.750769	0.402561	0.999999	1	0.0888398	-0.261928	0.292905	0.402855
Gohir.D13G209000	TRX1	Histone-lysine N-methyltransferase TRX1	1.37374	0.657793	0.435182	0.999991	1	-0.255694	0.105875	0.292824	0.402908
Gohir.D01G211700	PBL10	Probable serine/threonine-protein kinase PBL10	2.06456	0.789386	0.439233	1	1	0.231939	0.151549	0.292916	0.403191
Gohir.D02G131500	ACR4	ACT domain-containing protein ACR4	2.29769	0.741389	0.401663	0.999992	1	0.0540797	-0.272051	0.292836	0.403348
Gohir.D10G058700	FY	Flowering time control protein FY	1.85763	0.758615	0.448054	0.999998	1	0.117916	0.251005	0.292901	0.403359
Gohir.A04G077800	DIR17	Dirigent protein 17	1.67504	0.700849	0.402451	0.99973	1	-0.0961441	-0.263173	0.290268	0.403434
Gohir.A11G251100	Mettl6	Methyltransferase-like protein 6	1.019	0.67498	0.443639	0.999947	1	-0.192005	0.20123	0.292396	0.403553
Gohir.D09G126300	RRP5	rRNA biogenesis protein RRP5	2.37459	0.749561	0.449372	0.999881	1	0.0843628	0.265867	0.291751	0.403635
Gohir.D07G209100	GRXC5	Glutaredoxin-C5, chloroplastic	2.1655	0.64806	0.427086	0.998609	1	-0.29176	0.0145915	0.279283	0.404148
Gohir.A05G023700	tilS	tRNA(Ile)-lysidine synthase	0.985033	0.672803	0.443128	0.9999	1	-0.200071	0.195463	0.291937	0.404303
Gohir.A09G163300	ANTR3	Probable anion transporter 3, chloroplastic	1.34645	0.660709	0.413467	0.999738	1	-0.244889	-0.138968	0.290346	0.404454
Gohir.A13G079600	CM3	Chorismate mutase 3, chloroplastic	1.7992	0.671433	0.408905	0.999971	1	-0.205148	-0.190406	0.29263	0.404935
Gohir.1Z025400	Ythdf2	YTH domain-containing family protein 2	2.22677	0.80144	0.429422	1	1	0.276606	0.0409268	0.292914	0.40495
Gohir.A08G198600	Ppp6r3	Serine/threonine-protein phosphatase 6 regulatory subunit 3	0.917801	0.685138	0.446981	0.999528	1	-0.154362	0.238904	0.288293	0.404988
Gohir.D04G188200	P3H1	Prolyl 3-hydroxylase 1	1.08437	0.775035	0.406483	1	1	0.178759	-0.217705	0.292913	0.406384
Gohir.D05G285000	LIMYB	L10-interacting MYB domain-containing protein	1.53215	0.676999	0.444835	0.99999	1	-0.184523	0.214715	0.29282	0.407302
Gohir.A12G244100	At1g33260	Probable receptor-like protein kinase At1g33260	2.13091	0.674538	0.407357	0.999937	1	-0.193645	-0.207858	0.292301	0.407606
Gohir.A03G170900	ANTR5	Probable anion transporter 5	1.0379	0.714322	0.400724	0.999999	1	-0.046219	-0.282645	0.292907	0.409658
Gohir.D10G099600	ALDH6B2	Methylmalonate-semialdehyde dehydrogenase [acylating], mitochondrial	0.970752	0.776588	0.40622	0.999999	1	0.184517	-0.220671	0.292909	0.410533
Gohir.D07G209300	Khk	Ketohexokinase	2.26746	0.664859	0.409469	0.999345	1	-0.229509	-0.184041	0.286493	0.410638
Gohir.A05G084000	AXS2	UDP-D-apiose/UDP-D-xylose synthase 2	1.45411	0.674365	0.405759	0.998971	1	-0.194284	-0.225872	0.282831	0.410801
Gohir.D12G044400	Gba2	Non-lysosomal glucosylceramidase	1.3873	0.711482	0.40069	0.999982	1	-0.0567414	-0.283026	0.292742	0.411122
Gohir.D10G132100	gemin2	Gem-associated protein 2	0.946254	0.666558	0.442159	0.999991	1	-0.223213	0.184546	0.292829	0.411861
Gohir.D12G111600	ARID1	AT-rich interactive domain-containing protein 1	2.06894	0.653579	0.435134	0.999979	1	-0.271308	0.10533	0.292708	0.412771
Gohir.A06G101200	CLPB4	Chaperone protein ClpB4, mitochondrial	2.43667	0.745047	0.400705	1	1	0.0676355	-0.28286	0.292916	0.412776
Gohir.A13G091300	WIT2	WPP domain-interacting tail-anchored protein 2	2.27861	0.73974	0.451302	0.99996	1	0.0479722	0.287625	0.292529	0.41304
Gohir.D02G044200	At3g23200	CASP-like protein 5B3	1.1265	0.643605	0.421308	0.997735	1	-0.308271	-0.0505602	0.270712	0.413367
Gohir.D11G138100	PCS1	Glutathione gamma-glutamylcysteinyltransferase 1	1.4008	0.77341	0.446644	0.999996	1	0.172738	0.235114	0.292878	0.413394
Gohir.D01G150600	KINUB	Kinesin-like protein KIN-UB	1.82483	0.726319	0.451726	0.999956	1	-0.00176305	0.292405	0.292485	0.413583
Gohir.D08G072300	PCMP-H83	Pentatricopeptide repeat-containing protein At3g63370, chloroplastic	1.31436	0.624332	0.434624	0.956806	1	-0.379689	0.0995828	-0.130454	0.413641
Gohir.D08G084700	RH36	DEAD-box ATP-dependent RNA helicase 36	1.22377	0.771119	0.44727	1	1	0.164249	0.242172	0.292916	0.414035
Gohir.D07G240100	DDB_G0284757	OTU domain-containing protein DDB_G0284757	1.32775	0.79372	0.439583	0.999996	1	0.247998	0.155493	0.29288	0.414077
Gohir.A01G060000	SHH2	Protein SAWADEE HOMEODOMAIN HOMOLOG 2	1.26357	0.804626	0.421217	1	1	0.288415	-0.0515767	0.292912	0.414295
Gohir.A01G160000	MENG	2-phytyl-1,4-beta-naphthoquinone methyltransferase, chloroplastic	1.69267	0.797158	0.437664	0.999996	1	0.26074	0.133855	0.292876	0.414341
Gohir.A10G226300	Gucd1	Protein GUCD1	1.04048	0.788383	0.409389	0.999971	1	0.228222	-0.184947	0.292635	0.414639
Gohir.A10G186200	PUB4	U-box domain-containing protein 4	0.911185	0.629294	0.438528	0.984868	1	-0.3613	0.143602	0.1446	0.414812
Gohir.A10G081700	At1g79820	Probable plastidic glucose transporter 3	2.41803	0.654723	0.4379	0.999387	1	-0.267072	0.136517	0.286906	0.415066
Gohir.D11G109800	At2g23200	Probable receptor-like protein kinase At2g23200	2.44681	0.768514	0.403576	0.999999	1	0.154597	-0.250486	0.292903	0.415253
Gohir.A01G043500	NTMC2T6.1	C2 domain-containing protein At1g53590	1.44785	0.651966	0.434628	0.999993	1	-0.277286	0.0996244	0.292848	0.415419
Gohir.A07G145500	PBF1	Proteasome subunit beta type-1	2.47533	0.646829	0.428358	0.99971	1	-0.296322	0.0289297	0.290073	0.415676
Gohir.D09G202000	At2g44510	Protein BCCIP homolog	2.35987	0.745344	0.451285	0.999992	1	0.0687385	0.287438	0.292841	0.416055
Gohir.A10G238900	At1g14600	Putative Myb family transcription factor At1g14600	1.22243	0.794762	0.411987	0.999991	1	0.251862	-0.155653	0.292828	0.416426
Gohir.A12G070100	Os10g0391300	Zinc finger CCCH domain-containing protein 62	1.51852	0.655663	0.413704	0.999987	1	-0.263585	-0.136291	0.29279	0.416868
Gohir.A07G225900	SKIP14	F-box protein SKIP14	1.21945	0.650209	0.434438	0.999799	1	-0.283798	0.0974912	0.290949	0.417967
Gohir.A05G214200	SPA2	Protein SPA1-RELATED 2	1.04912	0.749716	0.451204	0.999972	1	0.084937	0.286527	0.29264	0.41827
Gohir.D02G111100	NLP8	Protein NLP8	2.39109	0.671874	0.445342	0.999873	1	-0.203516	0.22043	0.291674	0.418428
Gohir.D09G030600	SSL10	Protein STRICTOSIDINE SYNTHASE-LIKE 10	1.26839	0.710806	0.456961	0.992565	1	-0.0592468	0.351435	0.220043	0.418851
Gohir.D06G008300	At1g75140	Uncharacterized membrane protein At1g75140	1.17927	0.648171	0.435521	0.9988	1	-0.29135	0.1097	0.281159	0.419487
Gohir.A10G061100	rbpms2	RNA-binding protein with multiple splicing 2	2.55912	0.784692	0.40711	1	1	0.214546	-0.210634	0.292915	0.419757
Gohir.A07G198800	At4g13040	Ethylene-responsive transcription factor-like protein At4g13040	2.08765	0.714293	0.452225	0.999999	1	-0.0463272	0.298037	0.292906	0.420436
Gohir.D05G234700	HCS1	Biotin--protein ligase 1, chloroplastic	2.63453	0.794542	0.41096	1	1	0.251047	-0.16723	0.292916	0.420464
Gohir.D05G051900	DCUN1D4	DCN1-like protein 4	1.51959	0.727274	0.45258	0.999989	1	0.00177477	0.302036	0.292812	0.420676
Gohir.D12G089800	PCMP-H5	Pentatricopeptide repeat-containing protein At4g37170	1.17845	0.670683	0.40494	0.9988	1	-0.207928	-0.235108	0.281151	0.421374
Gohir.D01G072400	LOGL3	Probable cytokinin riboside 5'-monophosphate phosphoribohydrolase LOGL3	2.57683	0.651843	0.408031	0.995409	1	-0.277742	-0.200261	0.247916	0.422738
Gohir.D06G209800	NSL1	MACPF domain-containing protein NSL1	2.4019	0.778593	0.404786	0.999999	1	0.191946	-0.236844	0.292911	0.422771
Gohir.A05G136700	At1g17520	Telomere repeat-binding factor 4	1.874	0.672027	0.446123	0.999871	1	-0.202947	0.229234	0.291655	0.422846
Gohir.A11G047500	PTEN2A	Phosphatidylinositol 3,4,5-trisphosphate 3-phosphatase and protein-tyrosine-phosphatase PTEN2A	1.44131	0.688929	0.449894	0.999977	1	-0.140317	0.271753	0.292687	0.423325
Gohir.A02G143800	HCC2	Protein SCO1 homolog 2, mitochondrial	2.08061	0.720418	0.452868	0.999998	1	-0.0236297	0.305291	0.292893	0.42373
Gohir.A13G170500	NEK2	Serine/threonine-protein kinase Nek2	0.900657	0.80917	0.422467	0.99995	1	0.305252	-0.0374835	0.292426	0.424378
Gohir.A05G178100	GLR3.3	Glutamate receptor 3.3	1.83185	0.641715	0.41962	0.998386	1	-0.315273	-0.0695925	0.277096	0.425467
Gohir.A05G128100	MDM38	Mitochondrial distribution and morphology protein 38	1.1168	0.684469	0.449675	0.999686	1	-0.156842	0.269283	0.289836	0.425579
Gohir.D02G120300	SKOR	Potassium channel SKOR	1.08919	0.805791	0.434596	0.99999	1	0.292732	0.0992676	0.292815	0.425778
Gohir.D03G044300	Tsr3	Ribosome biogenesis protein TSR3 homolog	2.26244	0.709197	0.452968	0.999537	1	-0.0652119	0.306414	0.288382	0.4258
Gohir.D04G105500	KDTA	Probable 3-deoxy-D-manno-octulosonic acid transferase, mitochondrial	1.19421	0.669307	0.404793	0.998953	1	-0.213027	-0.236759	0.282658	0.42583
Gohir.A13G075100	PCMP-H26	Pentatricopeptide repeat-containing protein At2g02980, chloroplastic	1.26717	0.618656	0.421863	0.956012	1	-0.400722	-0.0442978	-0.138233	0.426203
Gohir.D06G185700	PHRF1	PHD and RING finger domain-containing protein 1	1.2925	0.688743	0.450269	0.999973	1	-0.141004	0.275983	0.292652	0.426256
Gohir.D07G168700	AtMg00310	Uncharacterized mitochondrial protein AtMg00310	1.0155	0.713578	0.453357	0.999579	1	-0.0489775	0.310801	0.288792	0.42708
Gohir.A13G191600	RPA1A	Replication protein A 70 kDa DNA-binding subunit A	1.37998	0.645336	0.432794	0.999891	1	-0.301856	0.0789529	0.291847	0.42723
Gohir.A11G277500	At3g07100	Protein transport protein Sec24-like At3g07100	2.24052	0.651775	0.441064	0.998217	1	-0.277995	0.172194	0.275443	0.427552
Gohir.A07G002600	EFM	Myb family transcription factor EFM	2.33074	0.673439	0.449844	0.997248	1	-0.197717	0.271193	0.265946	0.428211
Gohir.D06G081700	Cog3	Conserved oligomeric Golgi complex subunit 3	2.52033	0.681035	0.402222	0.99997	1	-0.169567	-0.265756	0.292625	0.430127
Gohir.D03G067000	SD31	G-type lectin S-receptor-like serine/threonine-protein kinase SD3-1	2.62405	0.716024	0.453598	0.999974	1	-0.0399131	0.313519	0.292663	0.430743
Gohir.A06G104300	UBP18	Ubiquitin carboxyl-terminal hydrolase 18	1.55258	0.736542	0.453779	0.999992	1	0.0361192	0.315552	0.292841	0.432011
Gohir.A13G063800	At4g38150	Pentatricopeptide repeat-containing protein At4g38150	1.28074	0.703033	0.453053	0.999787	1	-0.0880504	0.307377	0.290828	0.432221
Gohir.A06G147300	PLA1	Phospholipase A I	2.51302	0.731033	0.454114	0.999857	1	0.0157039	0.31933	0.291512	0.432663
Gohir.A07G058200	PI4KG7	Phosphatidylinositol 4-kinase gamma 7	2.06273	0.777128	0.402795	1	1	0.186515	-0.259288	0.292915	0.433379
Gohir.D05G239900	NADK2	NAD kinase 2, chloroplastic	2.08306	0.810172	0.418478	1	1	0.308966	-0.0824608	0.292915	0.433658
Gohir.D10G140900	ERD2B	ER lumen protein-retaining receptor B	1.33772	0.810483	0.418847	0.999999	1	0.310116	-0.0783028	0.29291	0.433705
Gohir.D04G149300	PRMT6	Probable protein arginine N-methyltransferase 6	2.46332	0.68944	0.40009	0.999909	1	-0.138422	-0.289794	0.292021	0.434071
Gohir.D09G242900	PCMP-H61	Pentatricopeptide repeat-containing protein At5g66520	1.86993	0.7239	0.454238	0.999954	1	-0.010727	0.320734	0.292469	0.434193
Gohir.D06G133800	RING1A	Putative E3 ubiquitin-protein ligase RING1a	1.19843	0.667107	0.446598	0.99998	1	-0.221181	0.234589	0.29272	0.435474
Gohir.D02G141600	Os03g0767500	Thioredoxin-like protein HCF164, chloroplastic	0.858024	0.637131	0.422944	0.998762	1	-0.332261	-0.0321081	0.280786	0.436199
Gohir.D11G173800	CTU2	Cytoplasmic tRNA 2-thiolation protein 2	2.4527	0.636252	0.424197	0.998528	1	-0.335518	-0.0179878	0.278486	0.436407
Gohir.A07G005500	PRORP1	Proteinaceous RNase P 1, chloroplastic/mitochondrial	1.82129	0.788187	0.446445	0.999987	1	0.227498	0.232869	0.292793	0.437848
Gohir.D03G014500	PYROXD2	Pyridine nucleotide-disulfide oxidoreductase domain-containing protein 2	1.75628	0.72873	0.396934	0.999999	1	0.00717126	-0.325375	0.292911	0.437855
Gohir.A09G028100	At5g14590	Isocitrate dehydrogenase [NADP], chloroplastic/mitochondrial	1.85763	0.726319	0.454691	0.999999	1	-0.00176366	0.325838	0.292905	0.43814
Gohir.A09G242200	PCMP-H61	Pentatricopeptide repeat-containing protein At5g66520	2.3463	0.734516	0.396954	0.999961	1	0.0286131	-0.325152	0.292531	0.438311
Gohir.D05G056700	RDR6	RNA-dependent RNA polymerase 6	0.956151	0.808884	0.415266	1	1	0.304193	-0.118684	0.292912	0.438653
Gohir.A06G166800	IDN2	Protein INVOLVED IN DE NOVO 2	1.33362	0.668616	0.403637	0.999616	1	-0.215587	-0.249798	0.289157	0.438735
Gohir.D02G151300	At3g57810	OTU domain-containing protein At3g57810	1.05095	0.745902	0.397485	0.999984	1	0.0708055	-0.319158	0.292762	0.438844
Gohir.D04G027400	GH3.17	Indole-3-acetic acid-amido synthetase GH3.17	1.7569	0.669274	0.44784	0.999962	1	-0.21315	0.248599	0.29254	0.439106
Gohir.A05G020500	PHN1	Protein argonaute PNH1	1.5541	0.752811	0.398025	1	1	0.0964074	-0.313075	0.292915	0.439442
Gohir.A09G014000	rpa43	Probable DNA-directed RNA polymerase I subunit RPA43	1.58377	0.763971	0.399348	0.999925	1	0.137762	-0.29816	0.292183	0.439601
Gohir.A11G143900	yqxC	Putative rRNA methyltransferase YqxC	1.38052	0.649336	0.441479	0.998917	1	-0.287032	0.176878	0.282303	0.439736
Gohir.D07G225500	EMB506	Ankyrin repeat domain-containing protein EMB506, chloroplastic	2.1712	0.81201	0.417922	1	1	0.315777	-0.0887372	0.292914	0.439759
Gohir.A12G276200	At5g27410	Branched-chain-amino-acid aminotransferase-like protein 2	1.64811	0.637369	0.420717	0.999082	1	-0.331379	-0.0572239	0.283917	0.440108
Gohir.A06G027300	rsgI6	Anti-sigma-I factor RsgI6	2.44838	0.68248	0.400465	0.999929	1	-0.164213	-0.285561	0.29222	0.440345
Gohir.A09G118200	RTC2	Probable vacuolar amino acid transporter YPQ3	2.43063	0.653403	0.409217	0.99992	1	-0.271962	-0.186888	0.292137	0.440721
Gohir.D06G025000	At1g10030	Ergosterol biosynthetic protein 28	2.36609	0.812359	0.417248	0.999845	1	0.317067	-0.0963352	0.2914	0.441278
Gohir.D12G086100	DJA6	Chaperone protein dnaJ A6, chloroplastic	1.04008	0.731875	0.455123	0.999982	1	0.0188249	0.330707	0.29274	0.442062
Gohir.A09G144400	SGR6	Protein SHOOT GRAVITROPISM 6	1.3815	0.644838	0.439103	0.999161	1	-0.303702	0.150088	0.284691	0.442504
Gohir.D12G257000	At5g24010	Probable receptor-like protein kinase At5g24010	1.22765	0.814859	0.420371	0.999999	1	0.326333	-0.0611223	0.292911	0.442748
Gohir.D01G029400	SIP5	Protein SIP5	2.40314	0.674646	0.449788	0.999995	1	-0.193244	0.270555	0.292866	0.443073
Gohir.D08G104500	GST1	Glutathione S-transferase 1	1.63931	0.80695	0.412506	0.999993	1	0.297026	-0.149794	0.292843	0.443192
Gohir.A03G015100	BAM7	Beta-amylase 7	0.935336	0.645852	0.439029	0.99976	1	-0.299941	0.149247	0.290568	0.443474
Gohir.D08G051100	ctps	CTP synthase	1.141	0.676996	0.401182	0.999975	1	-0.184536	-0.277483	0.292671	0.443516
Gohir.A09G177700	ALMT9	Aluminum-activated malate transporter 9	2.66813	0.664492	0.404455	0.999973	1	-0.230869	-0.240576	0.292653	0.443648
Gohir.A07G227400	UKL1	Uridine kinase-like protein 1, chloroplastic	1.39895	0.679311	0.400426	0.999898	1	-0.175957	-0.286003	0.29192	0.444945
Gohir.A11G135600	PCMP-H38	Pentatricopeptide repeat-containing protein At5g48910	0.953949	0.641301	0.440404	0.99728	1	-0.316808	0.164755	0.266257	0.445426
Gohir.A04G099600	BAT1	Amino-acid permease BAT1	2.01924	0.715608	0.396104	0.99986	1	-0.0414525	-0.334734	0.291547	0.445831
Gohir.A10G196200	At1g61730	Probable transcription factor At1g61730	2.34953	0.641687	0.411621	0.99784	1	-0.315377	-0.159778	0.271749	0.445914
Gohir.D10G096800	CLF	Histone-lysine N-methyltransferase CLF	0.994933	0.711103	0.455178	0.999986	1	-0.0581456	0.331327	0.292783	0.44596
Gohir.D06G112600	FTIP1	FT-interacting protein 1	2.32255	0.752922	0.45438	0.999995	1	0.0968193	0.322338	0.292871	0.446149
Gohir.A11G077500	MEFG1	Elongation factor G-1, mitochondrial	1.43812	0.649751	0.409592	0.999717	1	-0.285495	-0.182659	0.290143	0.446155
Gohir.D05G128400	mshA	D-inositol 3-phosphate glycosyltransferase	2.43697	0.772391	0.399883	0.999993	1	0.168961	-0.292124	0.292844	0.446813
Gohir.D05G158500	ATG7	Ubiquitin-like modifier-activating enzyme atg7	2.02261	0.735504	0.395976	0.999997	1	0.0322735	-0.336175	0.292891	0.447035
Gohir.A05G309200	CRK10	Cysteine-rich receptor-like protein kinase 10	1.19583	0.651788	0.408758	0.999992	1	-0.277947	-0.192053	0.292841	0.447096
Gohir.A08G088900	NAA35	N-alpha-acetyltransferase 35, NatC auxiliary subunit	1.49531	0.648263	0.410253	0.999846	1	-0.29101	-0.175205	0.291407	0.447551
Gohir.D01G111500	RRP1B	Ribosomal RNA processing protein 1 homolog B	1.82863	0.640658	0.415754	0.999969	1	-0.319189	-0.113181	0.292612	0.447564
Gohir.D10G115000	Tmem87b	Transmembrane protein 87B	1.92725	0.662934	0.447364	0.999916	1	-0.236644	0.243232	0.292094	0.447751
Gohir.D06G197800	MMS19	MMS19 nucleotide excision repair protein homolog	2.56274	0.614342	0.440357	0.968654	1	-0.416706	0.164226	-0.0143254	0.448129
Gohir.D05G148600	REM4.1	Remorin 4.1	2.19202	0.667613	0.402634	0.999841	1	-0.219304	-0.261104	0.291357	0.448506
Gohir.D13G091500	PPC6-1	Probable protein phosphatase 2C 33	1.53808	0.63485	0.424744	0.999954	1	-0.340711	-0.0118106	0.292468	0.449178
Gohir.D09G195600	Pigq	Phosphatidylinositol N-acetylglucosaminyltransferase subunit Q	1.28986	0.663519	0.44785	0.999871	1	-0.234476	0.248711	0.291655	0.449332
Gohir.D10G007500	PEPR1	Leucine-rich repeat receptor-like protein kinase PEPR1	2.36031	0.798454	0.444752	0.999999	1	0.265544	0.21378	0.292904	0.449453
Gohir.D05G050800	ASI1	Protein ANTI-SILENCING 1	1.23973	0.644464	0.440529	0.999228	1	-0.305088	0.166167	0.285345	0.449569
Gohir.A07G062400	STR8	Rhodanese-like domain-containing protein 8, chloroplastic	1.55901	0.691726	0.453861	0.999898	1	-0.129952	0.316484	0.291913	0.449737
Gohir.D07G121900	At5g18475	Pentatricopeptide repeat-containing protein At5g18475	1.92552	0.642133	0.441453	0.997647	1	-0.313723	0.176584	0.269854	0.449917
Gohir.A01G008500	P4H9	Probable prolyl 4-hydroxylase 9	1.22747	0.627892	0.424871	0.996739	1	-0.366494	-0.010387	0.260953	0.450025
Gohir.D12G033700	TOC132	Translocase of chloroplast 132, chloroplastic	1.93942	0.634049	0.441524	0.993643	1	-0.343682	0.177379	0.230608	0.45029
Gohir.D12G191600	PCMP-H58	Pentatricopeptide repeat-containing protein At5g50390, chloroplastic	2.08404	0.664134	0.448351	0.999749	1	-0.232195	0.254354	0.290454	0.450526
Gohir.A08G232700	Rrnad1	Protein RRNAD1	1.18455	0.634568	0.428707	0.999945	1	-0.341757	0.0328629	0.292373	0.450954
Gohir.D10G142300	SPAC25A8.03c	Protein arginine methyltransferase NDUFAF7 homolog, mitochondrial	2.36735	0.756184	0.454642	0.999997	1	0.108904	0.325287	0.292885	0.451058
Gohir.D08G151400	PMM	Phosphomannomutase	2.45282	0.653663	0.406531	0.999633	1	-0.271	-0.21717	0.289322	0.452008
Gohir.D08G251400	At1g33420	PHD finger protein At1g33420	2.46778	0.723517	0.395275	0.999998	1	-0.0121449	-0.344083	0.292897	0.452028
Gohir.D01G070700	grpE	Protein GrpE	0.962243	0.658116	0.404165	0.999045	1	-0.254498	-0.243842	0.283559	0.452364
Gohir.D09G108600	At5g12440	Zinc finger CCCH domain-containing protein 55	2.62813	0.817339	0.418758	1	1	0.335524	-0.0793042	0.292913	0.452398
Gohir.D12G000900	MKS1	Protein MKS1	1.40459	0.659381	0.447679	0.999281	1	-0.24981	0.246774	0.285865	0.452793
Gohir.A02G113800	TSO1	CRC domain-containing protein TSO1	1.6886	0.622171	0.446092	0.96489	1	-0.387695	0.228883	-0.051219	0.45312
Gohir.A11G249100	PRA1F2	PRA1 family protein F2	2.36454	0.818644	0.431209	1	1	0.340358	0.0610806	0.292915	0.453182
Gohir.D09G211900	At4g27190	Disease resistance protein At4g27190	1.25374	0.669732	0.401487	0.999985	1	-0.211453	-0.27404	0.292773	0.45335
Gohir.D08G099700	Cnot10	CCR4-NOT transcription complex subunit 10	1.7556	0.673863	0.4004	0.999958	1	-0.196146	-0.286292	0.292502	0.453865
Gohir.D11G083100	Papd7	Non-canonical poly(A) RNA polymerase PAPD7	2.2839	0.631153	0.424128	0.998982	1	-0.354411	-0.0187634	0.282935	0.453885
Gohir.A04G093600	ERDJ3A	DnaJ protein ERDJ3A	0.980979	0.818609	0.419726	1	1	0.340229	-0.0683905	0.292912	0.454126
Gohir.D12G273600	spc25	Kinetochore protein spc25	1.67151	0.623428	0.422895	0.994802	1	-0.383038	-0.0326655	0.241971	0.454241
Gohir.D05G217900	Xylb	Xylulose kinase	2.1961	0.644638	0.445586	0.995929	1	-0.304441	0.223181	0.253018	0.454436
Gohir.A07G122400	PTM	DDT domain-containing protein PTM	1.31488	0.687658	0.397736	0.999948	1	-0.145025	-0.31633	0.292406	0.454531
Gohir.D10G025100	RNF141	RING finger protein 141	2.00893	0.634052	0.415183	0.997913	1	-0.34367	-0.119615	0.272465	0.454592
Gohir.A02G157300	CLASRP	CLK4-associating serine/arginine rich protein	1.65247	0.674786	0.38956	0.975638	1	-0.192724	-0.408512	0.0541284	0.454922
Gohir.D13G168400	At1g04910	Uncharacterized protein At1g04910	1.45914	0.632501	0.421455	0.999584	1	-0.349415	-0.0488981	0.288841	0.455973
Gohir.D09G105900	eif2b3	Translation initiation factor eIF-2B subunit gamma	2.06404	0.649254	0.403361	0.995415	1	-0.287338	-0.252913	0.247972	0.45609
Gohir.A09G230700	SUVH9	Histone-lysine N-methyltransferase family member SUVH9	1.54791	0.635464	0.417514	0.999836	1	-0.338438	-0.0933298	0.291312	0.456195
Gohir.A09G227500	OXR1	Oxidation resistance protein 1	0.956475	0.624572	0.419486	0.995021	1	-0.3788	-0.0710941	0.244115	0.456219
Gohir.A12G160600	RID1	Pre-mRNA-splicing factor ATP-dependent RNA helicase DEAH10	1.88625	0.632402	0.424909	0.999999	1	-0.349784	-0.00995925	0.292911	0.456339
Gohir.1Z054200	CIPK9	CBL-interacting serine/threonine-protein kinase 9	2.37482	0.653553	0.454585	0.952578	1	-0.271404	0.324646	-0.171894	0.45673
Gohir.D11G219000	SCAI	Protein SCAI	1.69475	0.634642	0.433094	0.999924	1	-0.341484	0.0823282	0.292172	0.456896
Gohir.D07G229900	grrA	SCF E3 ubiquitin ligase complex F-box protein grrA	1.81346	0.695235	0.455315	0.999922	1	-0.116947	0.332875	0.29215	0.458076
Gohir.A08G152000	CMT2	DNA (cytosine-5)-methyltransferase CMT2	2.66856	0.659608	0.448656	0.999362	1	-0.248968	0.257791	0.286667	0.458933
Gohir.D04G059400	GTE6	Transcription factor GTE6	1.16313	0.805129	0.443671	1	1	0.290278	0.201587	0.292916	0.459019
Gohir.D03G046900	VDE1	Violaxanthin de-epoxidase, chloroplastic	1.42095	0.637921	0.437583	0.999849	1	-0.329333	0.132941	0.291433	0.45942
Gohir.A08G122800	At1g02270	Uncharacterized calcium-binding protein At1g02270	1.23733	0.805428	0.407958	1	1	0.291384	-0.201078	0.292915	0.459495
Gohir.A01G179000	PAT23	Probable protein S-acyltransferase 23	1.3881	0.647521	0.443445	0.999951	1	-0.293759	0.199043	0.292434	0.459815
Gohir.D08G252000	APL	Myb family transcription factor APL	1.60432	0.614763	0.443113	0.974159	1	-0.415149	0.195301	0.0396371	0.460502
Gohir.D07G220500	VPS2.3	Vacuolar protein sorting-associated protein 2 homolog 3	2.35669	0.688267	0.395936	0.998779	1	-0.142768	-0.336623	0.280952	0.46112
Gohir.D13G193600	SHH2	Protein SAWADEE HOMEODOMAIN HOMOLOG 2	1.48456	0.809938	0.441638	0.999999	1	0.308098	0.17867	0.292908	0.461132
Gohir.D05G276400	PDIL5-2	Protein disulfide-isomerase 5-2	2.36834	0.647359	0.407959	0.999999	1	-0.29436	-0.201065	0.29291	0.46138
Gohir.A13G153500	Dnajc14	DnaJ homolog subfamily C member 14	2.11277	0.77996	0.452161	1	1	0.19701	0.297319	0.292916	0.461532
Gohir.D06G032900	ZHD1	Zinc-finger homeodomain protein 2	2.33195	0.673004	0.455775	0.995024	1	-0.199329	0.338066	0.244143	0.462197
Gohir.A04G034400	At1g63080	Pentatricopeptide repeat-containing protein At1g63080, mitochondrial	1.49647	0.662802	0.450354	0.999121	1	-0.237132	0.276937	0.284303	0.462335
Gohir.A06G010900	At1g75140	Uncharacterized membrane protein At1g75140	1.6618	0.646008	0.444135	0.99929	1	-0.299365	0.206819	0.285956	0.462779
Gohir.D02G154100	WDL7	Protein WVD2-like 7	1.18727	0.617277	0.406159	0.967771	1	-0.405832	-0.221357	-0.022977	0.462846
Gohir.D04G145100	At1g73710	Pentatricopeptide repeat-containing protein At1g73710	0.957876	0.802931	0.445464	0.99998	1	0.282134	0.221805	0.292716	0.463119
Gohir.A07G106900	At3g44820	BTB/POZ domain-containing protein At3g44820	1.47139	0.819058	0.435427	0.999999	1	0.341892	0.108635	0.292904	0.463124
Gohir.D05G244000	STY8	Serine/threonine-protein kinase STY8	1.7684	0.677254	0.398345	0.999997	1	-0.183579	-0.309471	0.292886	0.463956
Gohir.A01G011900	At5g23430	Katanin p80 WD40 repeat-containing subunit B1 homolog	1.41954	0.817053	0.413741	0.999984	1	0.334462	-0.13587	0.292764	0.464797
Gohir.D03G025400	SKIP2	F-box protein SKIP2	1.73876	0.687649	0.396313	0.999914	1	-0.145058	-0.332373	0.29207	0.465637
Gohir.D12G253500	MTM1	Mitochondrial carrier protein MTM1	1.35216	0.655395	0.403848	0.999997	1	-0.264581	-0.247424	0.292887	0.465837
Gohir.A07G142700	MYB17	Transcription factor MYB41	1.43233	0.635078	0.440811	0.997671	1	-0.339866	0.169343	0.27009	0.465977
Gohir.D02G016400	aasdhppt	L-aminoadipate-semialdehyde dehydrogenase-phosphopantetheinyl transferase	1.91608	0.643159	0.40888	0.999842	1	-0.309923	-0.190683	0.291369	0.466164
Gohir.D04G160500	ERV1	FAD-linked sulfhydryl oxidase ERV1	1.7439	0.681267	0.454791	0.999371	1	-0.168709	0.326968	0.286753	0.466474
Gohir.D10G068000	NUP35	Nuclear pore complex protein NUP35	2.17605	0.806172	0.444671	0.999999	1	0.294143	0.212867	0.292902	0.466502
Gohir.D11G120100	XXT2	Xyloglucan 6-xylosyltransferase 2	1.96683	0.779963	0.452854	0.999985	1	0.197021	0.305123	0.292765	0.466507
Gohir.D12G146000	TCP20	Transcription factor TCP20	0.906817	0.631684	0.416558	0.999537	1	-0.352443	-0.104112	0.288376	0.467136
Gohir.D12G047300	URED	Urease accessory protein D	1.9225	0.666174	0.400224	0.999801	1	-0.224638	-0.288281	0.290964	0.467149
Gohir.D10G209200	ACR10	ACT domain-containing protein ACR10	2.32372	0.731923	0.458118	0.999891	1	0.0190044	0.364477	0.291848	0.467311
Gohir.D11G022000	EBS	Chromatin remodeling protein EBS	2.63811	0.693871	0.395225	0.999976	1	-0.122003	-0.344643	0.29268	0.468322
Gohir.D08G120500	heatr6	HEAT repeat-containing protein 6	1.55342	0.637065	0.453913	0.960859	1	-0.332505	0.317071	-0.0907272	0.468322
Gohir.D05G096500	PUB13	U-box domain-containing protein 13	2.64006	0.824798	0.422133	1	1	0.363163	-0.0412519	0.292916	0.46839
Gohir.A05G204900	At5g67200	Probable inactive receptor kinase At5g67200	2.54236	0.62982	0.443127	0.993392	1	-0.359353	0.195458	0.228151	0.468392
Gohir.D04G084700	Txlna	Alpha-taxilin	1.22384	0.778577	0.398184	1	1	0.191886	-0.31128	0.292913	0.468522
Gohir.A09G222200	MNS4	Alpha-mannosidase I MNS4	1.011	0.660218	0.450138	0.999597	1	-0.24671	0.274501	0.288967	0.468741
Gohir.D01G083900	FKBP43	Peptidyl-prolyl cis-trans isomerase FKBP43	2.62991	0.690886	0.45656	0.999389	1	-0.133064	0.34691	0.286928	0.469447
Gohir.D08G228200	LIMYB	L10-interacting MYB domain-containing protein	1.21742	0.68423	0.396139	0.99991	1	-0.15773	-0.33434	0.292034	0.471111
Gohir.A13G062400	PRMT6	Probable protein arginine N-methyltransferase 6	2.35655	0.821684	0.435957	1	1	0.351624	0.114618	0.292916	0.47178
Gohir.D02G110400	FH1	Formin-like protein 1	1.87534	0.615304	0.435926	0.990288	1	-0.413141	0.114258	0.197722	0.472053
Gohir.A01G067100	TRZ4	tRNAse Z TRZ4, mitochondrial	0.959406	0.736067	0.458526	0.999964	1	0.034359	0.369081	0.292568	0.472225
Gohir.A06G181200	ASHH3	Histone-lysine N-methyltransferase ASHH3	2.03261	0.699489	0.394165	0.99997	1	-0.101184	-0.356596	0.292625	0.472259
Gohir.D05G173300	At4g04670	tRNA wybutosine-synthesizing protein 2/3/4	1.90353	0.686319	0.457873	0.997103	1	-0.149989	0.361717	0.264522	0.472555
Gohir.D11G164100	Nsun6	Putative methyltransferase NSUN6	2.44266	0.662509	0.451047	0.999973	1	-0.23822	0.284759	0.292656	0.472741
Gohir.D08G019800	CYP94A1	Cytochrome P450 94A1	1.74008	0.658445	0.401645	0.999919	1	-0.253279	-0.272258	0.292121	0.472873
Gohir.A11G157100	Nsun6	Putative methyltransferase NSUN6	2.20475	0.653161	0.402564	0.999119	1	-0.27286	-0.261901	0.284281	0.473139
Gohir.A10G229800	PXN	Peroxisomal nicotinamide adenine dinucleotide carrier	2.04459	0.735183	0.458633	0.999999	1	0.0310841	0.370281	0.292907	0.473148
Gohir.A12G187500	APE1L	DNA-(apurinic or apyrimidinic site) lyase	1.28034	0.626358	0.427298	0.999962	1	-0.372179	0.0169858	0.292541	0.473694
Gohir.A10G084800	CXE18	Probable carboxylesterase 18	2.59179	0.733047	0.392804	0.999987	1	0.0231695	-0.371939	0.292793	0.473923
Gohir.A11G168400	PERK8	Proline-rich receptor-like protein kinase PERK8	2.39638	0.639286	0.44258	0.999776	1	-0.324275	0.189284	0.290718	0.474868
Gohir.A05G060900	DRP3A	Dynamin-related protein 3A	2.33101	0.819318	0.439004	0.999996	1	0.342856	0.148968	0.29288	0.47489
Gohir.A04G018300	At5g54890	CRS2-associated factor 2, mitochondrial	0.894959	0.638575	0.443556	0.998783	1	-0.326908	0.20029	0.280988	0.47533
Gohir.D04G167800	UBC23	Probable ubiquitin-conjugating enzyme E2 23	1.13568	0.820847	0.437927	0.999992	1	0.348523	0.13683	0.292833	0.475334
Gohir.D03G104600	ESD4	Ubiquitin-like-specific protease ESD4	2.62971	0.630129	0.435961	0.99979	1	-0.358205	0.114661	0.290858	0.475453
Gohir.D03G009200	BHLH121	Transcription factor bHLH121	1.10077	0.639319	0.409063	0.99995	1	-0.324152	-0.188614	0.292429	0.475567
Gohir.D09G052200	CDKD-3	Cyclin-dependent kinase D-3	1.23498	0.70086	0.393658	0.999999	1	-0.0961049	-0.362315	0.292904	0.475711
Gohir.D08G074700	IDM1	Increased DNA methylation 1	1.91902	0.800103	0.402835	1	1	0.271653	-0.258843	0.292914	0.476019
Gohir.A07G131000	URH2	Probable uridine nucleosidase 2	1.19949	0.63242	0.445808	0.993701	1	-0.349718	0.225678	0.231177	0.476105
Gohir.A12G081700	BAM1	Leucine-rich repeat receptor-like serine/threonine-protein kinase BAM1	1.11227	0.667307	0.454576	0.997636	1	-0.220439	0.324549	0.269742	0.476115
Gohir.D11G053100	At2g48060/At2g48040/At2g48050	Piezo-type mechanosensitive ion channel homolog	1.01544	0.683263	0.456116	0.999683	1	-0.161314	0.341906	0.28981	0.476352
Gohir.D04G172300	alkbh5	RNA demethylase ALKBH5	1.9568	0.726398	0.392462	1	1	-0.00146832	-0.3758	0.292916	0.476473
Gohir.D12G082700	rps6	40S ribosomal protein S6	2.64853	0.627564	0.442036	0.994802	1	-0.367712	0.183153	0.241972	0.476768
Gohir.D04G087400	ATG18B	Autophagy-related protein 18b	1.03278	0.686368	0.456633	0.999695	1	-0.149806	0.34774	0.289922	0.476886
Gohir.A01G216000	At5g14770	Pentatricopeptide repeat-containing protein At5g14770, mitochondrial	0.883423	0.62565	0.432058	0.999349	1	-0.374802	0.0706522	0.286537	0.477045
Gohir.D04G058700	Sgf29	SAGA-associated factor 29	0.992957	0.628635	0.416159	0.999607	1	-0.363744	-0.108608	0.289065	0.477141
Gohir.D11G317300	DAPB2	4-hydroxy-tetrahydrodipicolinate reductase 2, chloroplastic	1.17117	0.672567	0.454377	0.999698	1	-0.200946	0.322296	0.289954	0.477836
Gohir.D08G025400	OVA5	Lysine--tRNA ligase, chloroplastic/mitochondrial	2.43835	0.708791	0.392676	0.999788	1	-0.0667134	-0.373383	0.290839	0.477968
Gohir.A08G239100	EMB1187	Probable ethanolamine kinase	2.62351	0.626482	0.418197	0.999549	1	-0.371721	-0.0856374	0.288497	0.478268
Gohir.A08G183800	ARID2	AT-rich interactive domain-containing protein 2	0.988888	0.599534	0.427734	0.978086	1	-0.471579	0.0219022	0.0781242	0.478508
Gohir.D11G114700	APRR1	Two-component response regulator-like APRR1	1.62328	0.767541	0.394994	0.999964	1	0.150992	-0.347254	0.292566	0.478518
Gohir.D05G275300	FTIP1	FT-interacting protein 1	2.39888	0.625897	0.417726	0.999137	1	-0.37389	-0.0909455	0.284458	0.47852
Gohir.A01G190800	PP5	Serine/threonine-protein phosphatase 5	0.85442	0.779592	0.397007	0.999994	1	0.195648	-0.324555	0.292857	0.478935
Gohir.D12G015000	FAM126A	Hyccin	1.39061	0.793894	0.451288	0.999966	1	0.248646	0.287467	0.292578	0.47965
Gohir.A12G206700	BPA1	Binding partner of ACD11 1	1.31417	0.793959	0.451922	0.99921	1	0.248884	0.294618	0.285172	0.479652
Gohir.D01G061200	At4g04790	Pentatricopeptide repeat-containing protein At4g04790, mitochondrial	0.898037	0.824269	0.436299	0.999995	1	0.361202	0.11847	0.292863	0.479865
Gohir.D01G174600	brd4-b	Bromodomain-containing protein 4B	2.32344	0.675641	0.461094	0.989452	1	-0.189557	0.398032	0.189531	0.479878
Gohir.A11G164200	At5g16180	Chloroplastic group IIA intron splicing facilitator CRS1, chloroplastic	1.72798	0.64329	0.448457	0.997006	1	-0.309438	0.255551	0.263569	0.480133
Gohir.A12G001200	MKS1	Protein MKS1	1.40535	0.700404	0.45847	0.999959	1	-0.0977921	0.368451	0.292514	0.480504
Gohir.A02G089600	At1g06840	Probable LRR receptor-like serine/threonine-protein kinase At1g06840	1.14988	0.740422	0.459749	0.999285	1	0.0504987	0.382874	0.285911	0.480507
Gohir.D10G123300	At3g06240	F-box/kelch-repeat protein At3g06240	2.61092	0.664876	0.398702	0.999932	1	-0.229448	-0.305445	0.292255	0.480995
Gohir.D08G105000	TUBB2	Tubulin beta-2 chain (Fragment)	2.4078	0.657817	0.400618	0.999995	1	-0.255603	-0.283833	0.292864	0.481314
Gohir.D12G072400	PUB4	U-box domain-containing protein 4	2.58774	0.628516	0.436505	0.999808	1	-0.364184	0.120789	0.29103	0.481579
Gohir.D09G164100	dbo	Kelch-like protein diablo	1.48051	0.636141	0.404013	0.945374	1	-0.33593	-0.245559	-0.242498	0.481615
Gohir.D02G118300	RPPL1	Putative disease resistance RPP13-like protein 1	1.45011	0.598909	0.425645	0.978987	1	-0.473896	-0.00165231	0.0869572	0.481811
Gohir.D13G001600	yihQ	Sulfoquinovosidase	1.27176	0.774607	0.455875	1	1	0.177174	0.339191	0.292916	0.481914
Gohir.D12G114800	Chid1	Chitinase domain-containing protein 1	2.13855	0.808211	0.404568	1	1	0.301697	-0.239303	0.292916	0.483825
Gohir.D05G134900	ELF3-2	ELF3-like protein 2	1.8893	0.830366	0.422858	1	1	0.383797	-0.033079	0.292915	0.483935
Gohir.A12G090500	DEGP10	Protease Do-like 10, mitochondrial	1.10624	0.663289	0.39856	0.999812	1	-0.235328	-0.307045	0.291075	0.484129
Gohir.A11G215500	At1g54730	Sugar transporter ERD6-like 5	1.30539	0.623033	0.416253	0.998135	1	-0.384503	-0.10755	0.274639	0.484599
Gohir.A13G222100	NEK5	Serine/threonine-protein kinase Nek5	0.868906	0.789034	0.453274	0.999998	1	0.230634	0.309869	0.292892	0.484764
Gohir.A09G133400	tatdn1	Putative deoxyribonuclease TATDN1	1.89009	0.756671	0.458617	0.999999	1	0.11071	0.370108	0.29291	0.484802
Gohir.D13G108900	secA	Protein translocase subunit SecA	1.20527	0.666699	0.455283	0.998038	1	-0.222693	0.332515	0.273683	0.484831
Gohir.A08G145600	slr0992	Putative tRNA (cytidine(34)-2'-O)-methyltransferase	2.09912	0.632248	0.41133	0.999995	1	-0.350354	-0.163059	0.292867	0.484878
Gohir.A12G002700	SPBC21H7.06c	Protein OPI10 homolog	2.67877	0.725395	0.391518	1	1	-0.00518734	-0.386441	0.292916	0.484936
Gohir.D07G101300	DOF2.2	Dof zinc finger protein DOF2.2	0.992522	0.81337	0.444962	0.999953	1	0.320815	0.216145	0.292453	0.484943
Gohir.A13G137100	SUMO1	Small ubiquitin-related modifier 1	2.16245	0.683658	0.394532	0.999979	1	-0.159848	-0.352462	0.292709	0.485241
Gohir.D05G261300	DDB_G0281937	Maf-like protein DDB_G0281937	2.58704	0.621356	0.428871	0.999334	1	-0.390716	0.03472	0.286392	0.48568
Gohir.D03G074000	At5g60570	F-box/kelch-repeat protein At5g60570	1.12787	0.771216	0.394595	0.999883	1	0.16461	-0.351744	0.29177	0.485747
Gohir.D03G009500	TRRAP	Transformation/transcription domain-associated protein	2.10758	0.608538	0.434165	0.950894	1	-0.438216	0.0944079	-0.188393	0.486249
Gohir.D13G152500	RABA1F	Ras-related protein RABA1f	2.39975	0.63246	0.410644	0.99995	1	-0.349568	-0.170791	0.292423	0.486702
Gohir.D01G222200	AAE16	Probable acyl-activating enzyme 16, chloroplastic	0.909381	0.830147	0.419202	0.999994	1	0.382986	-0.0743017	0.292856	0.487815
Gohir.D07G123200	At5g26960	F-box/kelch-repeat protein At5g26960	1.38671	0.750001	0.459586	0.999999	1	0.0859955	0.381026	0.292906	0.488232
Gohir.A11G036700	CBSCBSPB5	CBS domain-containing protein CBSCBSPB5	1.00724	0.630292	0.444609	0.996233	1	-0.357601	0.212168	0.255991	0.488288
Gohir.A06G084300	RAD51	DNA repair protein RAD51 homolog	2.14956	0.832386	0.4264	1	1	0.39128	0.00685134	0.292916	0.488822
Gohir.D07G043500	MAP65-3	65-kDa microtubule-associated protein 3	0.876803	0.758685	0.458904	0.999993	1	0.118173	0.373343	0.292851	0.488991
Gohir.D02G165700	yuxK	Uncharacterized protein YuxK	1.56664	0.623301	0.415916	0.998919	1	-0.383508	-0.111351	0.282319	0.489062
Gohir.A05G111800	SBT2.2	Subtilisin-like protease SBT2.2	2.50446	0.654915	0.452688	0.998304	1	-0.266358	0.303252	0.276297	0.489131
Gohir.A05G118600	At1g80870	Putative receptor-like protein kinase At1g80870	1.34377	0.748351	0.459832	0.999962	1	0.0798799	0.383802	0.292541	0.489147
Gohir.D11G049500	MAPKKK5	Mitogen-activated protein kinase kinase kinase 5	1.80637	0.628024	0.4131	0.999836	1	-0.366007	-0.143107	0.291311	0.489186
Gohir.D13G145800	NDR1	Protein NDR1	2.66276	0.660639	0.453425	0.999393	1	-0.245146	0.311569	0.286967	0.48941
Gohir.A11G016400	SR34A	Serine/arginine-rich splicing factor SR34A	2.41637	0.62004	0.429732	0.999216	1	-0.395592	0.0444293	0.285228	0.489717
Gohir.A02G048000	MTERF6	Transcription termination factor MTERF6, chloroplastic/mitochondrial	2.48323	0.805237	0.402397	1	1	0.290676	-0.263775	0.292916	0.489765
Gohir.A08G202000	SPA2	Protein SPA1-RELATED 2	1.04755	0.615368	0.422693	0.996809	1	-0.412907	-0.0349369	0.261636	0.490067
Gohir.A11G310500	VPS36	Vacuolar protein sorting-associated protein 36	1.62039	0.607112	0.417706	0.989308	1	-0.443499	-0.0911678	0.188122	0.490299
Gohir.A06G119000	COX5B-2	Cytochrome c oxidase subunit 5b-2, mitochondrial	1.65247	0.642303	0.447396	0.999517	1	-0.313096	0.243591	0.288178	0.490318
Gohir.A13G082300	UPS2	Ureide permease 2	2.37114	0.768275	0.457934	0.999954	1	0.153711	0.362407	0.292462	0.490408
Gohir.A13G223100	RAD5A	DNA repair protein RAD5A	0.878878	0.622788	0.418043	0.999783	1	-0.38541	-0.0873744	0.290786	0.490644
Gohir.A08G043800	TIR1	Protein TRANSPORT INHIBITOR RESPONSE 1	1.5499	0.648478	0.451274	0.997883	1	-0.290211	0.287309	0.272167	0.490759
Gohir.D03G016100	IDD1	Protein indeterminate-domain 1	2.30753	0.663567	0.453933	0.999944	1	-0.234296	0.317299	0.292364	0.490969
Gohir.A03G148600	At1g68410	Probable protein phosphatase 2C 15	1.09168	0.642809	0.449333	0.997879	1	-0.311219	0.265426	0.272124	0.491284
Gohir.A10G211900	MKP1	Protein-tyrosine-phosphatase MKP1	1.43346	0.629045	0.400879	0.988205	1	-0.362224	-0.280894	0.177309	0.491473
Gohir.D09G151500	MYB3R5	Transcription factor MYB3R-5	2.68012	0.639264	0.44598	0.999794	1	-0.324354	0.227621	0.2909	0.491568
Gohir.A01G161200	At3g57810	OTU domain-containing protein At3g57810	1.0786	0.703812	0.460063	0.999895	1	-0.0851649	0.386413	0.291888	0.491698
Gohir.D05G077500	RNL	tRNA ligase 1	1.709	0.627747	0.440619	0.998819	1	-0.367033	0.167176	0.281341	0.491745
Gohir.D08G120100	PIPC	SMR domain-containing protein At5g58720	2.57126	0.819319	0.408395	1	1	0.342861	-0.196156	0.292914	0.491761
Gohir.A11G296300	APK3	Adenylyl-sulfate kinase 3	1.74011	0.827037	0.413867	0.999999	1	0.371458	-0.134455	0.292902	0.491784
Gohir.D11G141300	NLRP5	NACHT, LRR and PYD domains-containing protein 5	1.57135	0.628302	0.440275	0.999445	1	-0.364976	0.163295	0.287475	0.492458
Gohir.D07G174000	TBC1D2	TBC1 domain family member 2A	1.04971	0.831963	0.419326	1	1	0.389713	-0.0729053	0.292914	0.49294
Gohir.D01G184300	TSEN54	tRNA-splicing endonuclease subunit Sen54	2.41678	0.620927	0.431796	0.999801	1	-0.392307	0.0676953	0.290968	0.493102
Gohir.A07G126300	FAS4	ATP-dependent RNA helicase DEAH13	2.47113	0.785109	0.396244	1	1	0.216089	-0.333153	0.292916	0.493442
Gohir.A06G150300	PCMP-E99	Pentatricopeptide repeat-containing protein At4g04370	1.09141	0.621886	0.39899	0.965382	1	-0.388752	-0.302197	-0.046393	0.494574
Gohir.D06G167900	samm50-b	Sorting and assembly machinery component 50 homolog B	2.28193	0.809298	0.448473	1	1	0.305725	0.255737	0.292915	0.49464
Gohir.D10G178900	ACLB-2	ATP-citrate synthase beta chain protein 2	2.56087	0.816953	0.445095	0.999997	1	0.334092	0.217643	0.292888	0.494741
Gohir.A09G164700	HMGB1	High mobility group B protein 1	1.30642	0.703726	0.391244	1	1	-0.0854821	-0.389529	0.292915	0.494812
Gohir.D07G156500	B''ALPHA	Serine/threonine protein phosphatase 2A regulatory subunit B''alpha	1.37074	0.818601	0.444258	1	1	0.340201	0.208205	0.292915	0.494858
Gohir.A02G048500	CUL1	Cullin-1	1.19146	0.714215	0.390511	0.999799	1	-0.0466149	-0.397798	0.290943	0.495039
Gohir.A10G002400	Pigv	GPI mannosyltransferase 2	2.28098	0.598351	0.433401	0.981223	1	-0.475965	0.0857964	0.108873	0.495739
Gohir.A04G043500	At5g54830	Cytochrome b561, DM13 and DOMON domain-containing protein At5g54830	1.99914	0.618861	0.422222	0.999795	1	-0.399963	-0.0402548	0.290903	0.496201
Gohir.A12G176000	ABCA7	ABC transporter A family member 7	1.76278	0.797199	0.452759	0.999999	1	0.260891	0.304055	0.292906	0.496294
Gohir.A12G255600	At5g24010	Probable receptor-like protein kinase At5g24010	1.34718	0.823802	0.4415	1	1	0.359471	0.177114	0.292915	0.496374
Gohir.D02G123700	MYOB3	Myosin-binding protein 3	1.48713	0.600379	0.426548	0.95321	1	-0.468449	0.00852279	-0.165697	0.496963
Gohir.A09G166500	ERDJ3A	DnaJ protein ERDJ3A	1.1332	0.794662	0.39799	1	1	0.251489	-0.313466	0.292916	0.4973
Gohir.D12G222300	SCL6	Scarecrow-like protein 6	1.95691	0.656289	0.453737	0.999008	1	-0.261266	0.315081	0.283194	0.497729
Gohir.A02G163500	At2g18630	UPF0496 protein At2g18630	1.57277	0.617346	0.451242	0.966814	1	-0.405574	0.286955	-0.0323565	0.497876
Gohir.A10G063600	CT0009	Uncharacterized RNA methyltransferase CT0009	1.20869	0.804731	0.450861	0.999974	1	0.288803	0.282657	0.292659	0.49895
Gohir.A10G069800	At3g19330	UPF0496 protein At3g19330	0.971121	0.706896	0.461161	0.999855	1	-0.0737379	0.398789	0.291493	0.499438
Gohir.A05G149900	IMMP1L	Mitochondrial inner membrane protease subunit 1	1.24447	0.619462	0.43252	0.999968	1	-0.397735	0.0758553	0.292605	0.499565
Gohir.D01G214700	Rngtt	mRNA-capping enzyme	2.46679	0.628881	0.453265	0.985269	1	-0.362833	0.309765	0.14853	0.499663
Gohir.D10G226100	DOF3.6	Dof zinc finger protein DOF3.6	1.3528	0.643738	0.451673	0.997109	1	-0.307775	0.291813	0.264582	0.499884
Gohir.D01G005900	SRK2E	Serine/threonine-protein kinase SRK2E	1.59362	0.767713	0.45915	0.999992	1	0.151628	0.37611	0.292842	0.500207
Gohir.D07G118400	TOUSLED	Serine/threonine-protein kinase TOUSLED	1.66165	0.637116	0.401644	0.996474	1	-0.332316	-0.272273	0.258357	0.501313
Gohir.D08G100100	NAA35	N-alpha-acetyltransferase 35, NatC auxiliary subunit	1.63914	0.63331	0.444917	0.999915	1	-0.346418	0.215638	0.292085	0.501816
Gohir.A13G064900	GLR3.2	Glutamate receptor 3.2	1.78339	0.627501	0.407683	0.998076	1	-0.367946	-0.204182	0.274055	0.502176
Gohir.A05G307400	At2g05420	MATH domain and coiled-coil domain-containing protein At2g05420	2.08998	0.642785	0.449323	0.999845	1	-0.311306	0.265318	0.291394	0.502211
Gohir.D13G178500	ATG18H	Autophagy-related protein 18h	2.21061	0.61516	0.423959	0.99914	1	-0.413674	-0.0206613	0.284491	0.502482
Gohir.D08G093800	ssx2ip-a	Afadin- and alpha-actinin-binding protein A	2.55563	0.708123	0.461498	0.99998	1	-0.0691914	0.402587	0.29272	0.502542
Gohir.D08G083400	EMB1674	Protein EMBRYO DEFECTIVE 1674	1.40922	0.835826	0.431176	1	1	0.404028	0.0607064	0.292915	0.502716
Gohir.D13G166600	RFC3	Replication factor C subunit 3	2.02247	0.626477	0.409938	0.999461	1	-0.371738	-0.178759	0.287631	0.502867
Gohir.D05G331800	ERF070	Ethylene-responsive transcription factor ERF070	2.18578	0.722377	0.389543	0.999977	1	-0.0163703	-0.408714	0.292691	0.502974
Gohir.A12G227500	SR	Serine racemase	1.9632	0.700269	0.462528	0.997503	1	-0.0982948	0.414206	0.268444	0.50328
Gohir.D11G116400	ctps	CTP synthase	1.21164	0.836675	0.430114	1	1	0.407174	0.0487325	0.292916	0.50395
Gohir.1Z002400	At4g27190	Disease resistance protein At4g27190	1.33053	0.722457	0.463174	0.998254	1	-0.0160746	0.421483	0.275805	0.503959
Gohir.A09G119900	PAP16	Probable inactive purple acid phosphatase 16	1.72686	0.728188	0.462192	0.999956	1	0.00516201	0.410419	0.292482	0.504
Gohir.A05G119400	guaA	Probable GMP synthase [glutamine-hydrolyzing]	2.5354	0.605145	0.421507	0.992635	1	-0.450788	-0.0483119	0.220733	0.504249
Gohir.D05G215400	At1g77360	Pentatricopeptide repeat-containing protein At1g77360, mitochondrial	2.27002	0.625452	0.410914	0.99998	1	-0.375539	-0.167751	0.292723	0.504833
Gohir.D11G066000	SYP22	Syntaxin-22	1.43208	0.801033	0.398688	0.999999	1	0.275098	-0.305597	0.292906	0.504839
Gohir.A06G135900	URH2	Probable uridine nucleosidase 2	1.76174	0.667364	0.394534	0.999358	1	-0.220228	-0.352434	0.286622	0.504839
Gohir.D09G241600	At3g52300	ATP synthase subunit d, mitochondrial	1.07496	0.631676	0.445428	0.999291	1	-0.352476	0.221401	0.285965	0.505008
Gohir.A08G193900	EDR1	Serine/threonine-protein kinase EDR1	1.86521	0.598277	0.44069	0.972361	1	-0.476238	0.167977	0.0220164	0.505474
Gohir.1Z045000	UVR8	Ultraviolet-B receptor UVR8	1.27706	0.61566	0.42827	0.999977	1	-0.411823	0.0279439	0.292686	0.506008
Gohir.A05G070500	At1g30440	BTB/POZ domain-containing protein At1g30440	1.72182	0.630018	0.444312	0.999661	1	-0.358619	0.208819	0.289593	0.506041
Gohir.A11G189700	Msto1	Protein misato homolog 1	1.43813	0.808894	0.45069	0.999999	1	0.304229	0.280731	0.292906	0.507109
Gohir.A04G088700	smek1	Serine/threonine-protein phosphatase 4 regulatory subunit 3	2.62259	0.678467	0.392537	0.999998	1	-0.179083	-0.374953	0.292901	0.508381
Gohir.D07G146600	MPK4	Mitogen-activated protein kinase 4	2.23234	0.62083	0.454421	0.972139	1	-0.392665	0.322795	0.0198336	0.5087
Gohir.A05G415600	ILL3	IAA-amino acid hydrolase ILR1-like 3	2.62315	0.638479	0.448807	0.999812	1	-0.327264	0.259499	0.291077	0.509085
Gohir.A11G072900	AMY3	Alpha-amylase 3, chloroplastic	1.59553	0.758018	0.461369	0.999996	1	0.1157	0.401138	0.292878	0.509977
Gohir.D05G337700	At4g27190	Disease resistance protein At4g27190	0.954598	0.649646	0.452914	0.999873	1	-0.285885	0.305805	0.291671	0.510214
Gohir.D06G134500	NUDT15	Nudix hydrolase 15, mitochondrial	1.67149	0.613492	0.435162	0.997677	1	-0.419857	0.105649	0.270146	0.510315
Gohir.D03G123500	SPAC24B11.05	Uncharacterized protein C24B11.05	1.67971	0.61217	0.440348	0.993634	1	-0.424756	0.164119	0.230523	0.510386
Gohir.D07G175400	At1g05030	Probable plastidic glucose transporter 1	2.4354	0.658899	0.395801	0.999583	1	-0.251595	-0.33815	0.288825	0.510945
Gohir.A02G085100	BRPF3	Bromodomain and PHD finger-containing protein 3	1.66191	0.613063	0.431036	0.998968	1	-0.421447	0.0591284	0.2828	0.51097
Gohir.A11G201000	ABCC1	ABC transporter D family member 1	2.20243	0.628458	0.406801	0.999454	1	-0.3644	-0.214122	0.287566	0.511205
Gohir.D01G159800	ureH	Urease accessory protein UreH	1.31284	0.838375	0.41972	1	1	0.413476	-0.0684622	0.292913	0.511319
Gohir.D07G041700	At3g01300	Receptor-like serine/threonine-protein kinase At3g01300	1.62433	0.758931	0.390121	0.999998	1	0.119084	-0.402195	0.2929	0.511598
Gohir.D08G071900	GG1	Guanine nucleotide-binding protein subunit gamma 1	1.54362	0.635191	0.403896	0.99998	1	-0.339449	-0.246882	0.292716	0.511722
Gohir.D04G123900	At3g53850	CASP-like protein 5B2	1.5813	0.62564	0.444037	0.998878	1	-0.37484	0.205712	0.281918	0.512153
Gohir.A08G008600	At2g45070	Protein transport protein Sec61 subunit beta	1.49241	0.701359	0.465703	0.993148	1	-0.0942551	0.450007	0.22576	0.512209
Gohir.A11G256800	SDE3	Probable RNA helicase SDE3	2.38	0.636385	0.44908	0.999197	1	-0.335024	0.262574	0.285045	0.512286
Gohir.D12G189600	MHF2	Protein MHF2 homolog	2.51229	0.631838	0.405297	0.999918	1	-0.351875	-0.231082	0.292113	0.512391
Gohir.A01G061000	MMS21	E3 SUMO-protein ligase MMS21	2.5578	0.672751	0.392991	0.999981	1	-0.200265	-0.369834	0.292726	0.512418
Gohir.A08G094600	At3g18410	NADH dehydrogenase [ubiquinone] 1 beta subcomplex subunit 10-B	0.910732	0.612363	0.418024	0.998142	1	-0.42404	-0.0875822	0.27471	0.512782
Gohir.A09G110400	HPAT3	Hydroxyproline O-arabinosyltransferase 3	2.08185	0.61605	0.437025	0.998716	1	-0.410376	0.126653	0.280329	0.512869
Gohir.D02G118900	NRDE2	Protein NRDE2 homolog	1.01057	0.664094	0.394042	0.999138	1	-0.232346	-0.357981	0.284464	0.512888
Gohir.A01G106400	At1g04910	Uncharacterized protein At1g04910	2.49278	0.728159	0.463167	0.999997	1	0.00505501	0.421407	0.292891	0.51322
Gohir.D10G252000	APC1	Anaphase-promoting complex subunit 1	1.04255	0.638882	0.400578	0.998342	1	-0.325771	-0.284286	0.276661	0.513309
Gohir.D10G072100	HI_1698	Uncharacterized glycosyltransferase HI_1698	2.43418	0.828496	0.442545	1	1	0.376868	0.188896	0.292913	0.513331
Gohir.D13G106000	SNRNP48	U11/U12 small nuclear ribonucleoprotein 48 kDa protein	2.3329	0.607343	0.423508	0.99654	1	-0.442642	-0.0257547	0.259002	0.513495
Gohir.A12G257700	At3g60050	Pentatricopeptide repeat-containing protein At3g60050	1.12777	0.614499	0.417277	0.999293	1	-0.416127	-0.0960005	0.285986	0.51397
Gohir.A10G057300	At1g29970	60S ribosomal protein L18a-like protein	2.15138	0.697473	0.389593	0.999999	1	-0.108655	-0.408149	0.292905	0.513989
Gohir.A05G250600	Edrf1	Erythroid differentiation-related factor 1	1.11373	0.609563	0.418507	0.99687	1	-0.434417	-0.0821396	0.262236	0.514036
Gohir.A01G060900	At3g15140	Uncharacterized exonuclease domain-containing protein At3g15140	1.68943	0.820273	0.404331	1	1	0.346395	-0.241976	0.292916	0.514142
Gohir.A06G039200	At1g22040	F-box/kelch-repeat protein At1g22040	1.602	0.826705	0.44388	0.999996	1	0.370229	0.203948	0.292879	0.51424
Gohir.1Z073000	PP2AB2	Serine/threonine protein phosphatase 2A 55 kDa regulatory subunit B beta isoform	0.904758	0.785126	0.458595	0.999213	1	0.216153	0.369857	0.285206	0.514644
Gohir.A06G032000	DRB1	Double-stranded RNA-binding protein 1	1.48342	0.653857	0.45468	0.999991	1	-0.270279	0.325715	0.292831	0.514675
Gohir.A10G222400	HESO1	Protein HESO1	1.49003	0.830967	0.410301	0.999997	1	0.386022	-0.174664	0.292887	0.515076
Gohir.D11G255300	ATRX	Protein CHROMATIN REMODELING 20	1.50507	0.612674	0.44167	0.994046	1	-0.422889	0.179033	0.234555	0.515659
Gohir.D07G096200	At3g25210	Pentatricopeptide repeat-containing protein At3g25210, mitochondrial	1.87201	0.720579	0.463397	0.999971	1	-0.0230312	0.424002	0.292628	0.515693
Gohir.A10G072600	At1g80550	Pentatricopeptide repeat-containing protein At1g80550, mitochondrial	1.16808	0.641173	0.400655	0.999993	1	-0.317282	-0.283416	0.29285	0.516482
Gohir.A09G132900	UBP8	Ubiquitin carboxyl-terminal hydrolase 8	2.13254	0.722353	0.388013	0.999886	1	-0.0164574	-0.425956	0.291796	0.516579
Gohir.D11G284200	NUP160	Nuclear pore complex protein NUP160	2.36731	0.616146	0.398791	0.978055	1	-0.410023	-0.304435	0.0778197	0.516581
Gohir.A10G163400	At5g48970	Mitochondrial thiamine diphosphate carrier 2	1.00637	0.839758	0.418999	1	1	0.418597	-0.0765855	0.292916	0.516613
Gohir.A12G158900	PI4KG7	Phosphatidylinositol 4-kinase gamma 7	0.935037	0.840674	0.430657	1	1	0.421995	0.0548575	0.292916	0.516613
Gohir.A08G188800	WRKY39	Probable WRKY transcription factor 39	2.41362	0.656266	0.455822	0.999674	1	-0.261354	0.338594	0.289725	0.516616
Gohir.D07G047800	PFK4	ATP-dependent 6-phosphofructokinase 4, chloroplastic	2.24696	0.749582	0.462792	0.999992	1	0.084442	0.417179	0.292836	0.516645
Gohir.D08G070000	OR23	F-box/kelch-repeat protein OR23	2.58081	0.619885	0.41152	0.999777	1	-0.396166	-0.160913	0.290729	0.517073
Gohir.A05G284900	MYB33	Transcription factor MYB33	1.5705	0.611967	0.42923	0.999844	1	-0.425507	0.0387681	0.291388	0.517171
Gohir.A09G104000	DIVARICATA	Transcription factor DIVARICATA	2.35035	0.792393	0.45687	1	1	0.243081	0.350409	0.292913	0.517372
Gohir.A07G168300	At1g04990	Zinc finger CCCH domain-containing protein 3	2.30864	0.689845	0.461626	0.999994	1	-0.136922	0.404036	0.292856	0.517453
Gohir.A08G025900	PRA1G2	PRA1 family protein G2	1.96354	0.641349	0.400381	0.999942	1	-0.31663	-0.286508	0.292349	0.517503
Gohir.A05G229400	mnmE	tRNA modification GTPase MnmE	1.56106	0.653292	0.396078	0.999297	1	-0.272372	-0.335027	0.286023	0.517918
Gohir.D02G091300	ABF2	ABSCISIC ACID-INSENSITIVE 5-like protein 5	1.07266	0.61615	0.43659	0.999972	1	-0.410008	0.121744	0.292642	0.518235
Gohir.D09G129200	UBP8	Ubiquitin carboxyl-terminal hydrolase 8	1.66051	0.825641	0.445356	1	1	0.366286	0.220586	0.292914	0.518287
Gohir.A03G145500	LRK10L-1.5	LEAF RUST 10 DISEASE-RESISTANCE LOCUS RECEPTOR-LIKE PROTEIN KINASE-like 1.5	2.10353	0.837173	0.414409	0.999996	1	0.40902	-0.128344	0.292881	0.519181
Gohir.D10G083600	ZHD4	Zinc-finger homeodomain protein 4	2.29466	0.811941	0.399966	0.999932	1	0.315519	-0.291184	0.292246	0.519373
Gohir.A06G097300	PUP5	Probable purine permease 5	1.60611	0.826157	0.406231	1	1	0.368199	-0.220549	0.292916	0.519627
Gohir.D05G214200	ECA3	Calcium-transporting ATPase 3, endoplasmic reticulum-type	1.90995	0.614522	0.444744	0.993216	1	-0.416038	0.213682	0.226422	0.519629
Gohir.A13G202000	OS9	Protein OS-9 homolog	2.57087	0.608976	0.418822	0.99773	1	-0.436593	-0.0785887	0.270665	0.519662
Gohir.D02G174100	COL14	Zinc finger protein CONSTANS-LIKE 14	1.54844	0.61465	0.415982	0.999895	1	-0.415564	-0.110603	0.291885	0.519734
Gohir.D07G185700	At1g04910	Uncharacterized protein At1g04910	2.55619	0.632889	0.449584	0.998453	1	-0.347979	0.268256	0.277756	0.519807
Gohir.A12G084300	TOR	Serine/threonine-protein kinase TOR	1.04122	0.611009	0.411889	0.995449	1	-0.429057	-0.15676	0.248308	0.519924
Gohir.D08G209600	NPGR2	Protein NPGR2	2.16089	0.835561	0.412594	1	1	0.403047	-0.148806	0.292914	0.519989
Gohir.A12G021400	FUC95A	Alpha-L-fucosidase 2	2.6811	0.811496	0.399741	1	1	0.313871	-0.293722	0.292913	0.520178
Gohir.A01G050400	PRMT1	Probable protein arginine N-methyltransferase 1	1.0385	0.728341	0.464093	0.999709	1	0.00573079	0.431854	0.290063	0.520257
Gohir.A05G225900	At1g34750	Probable protein phosphatase 2C 10	2.51012	0.834278	0.44019	0.999999	1	0.398294	0.162346	0.292911	0.520376
Gohir.D08G250200	Cenpv	Centromere protein V	0.95004	0.745212	0.463577	0.999937	1	0.0682472	0.426031	0.292299	0.521152
Gohir.A01G151900	speE	Probable polyamine aminopropyl transferase	0.882041	0.679599	0.461238	0.999299	1	-0.174889	0.399653	0.286044	0.521661
Gohir.A01G028000	MTERF1	Transcription termination factor MTEF1, chloroplastic	1.37676	0.612693	0.447328	0.989073	1	-0.422817	0.242826	0.185817	0.521791
Gohir.A01G068200	ynbB	Uncharacterized protein YnbB	1.03458	0.67042	0.460928	0.99746	1	-0.208903	0.396163	0.268019	0.521939
Gohir.A09G200100	DSPTP1B	Dual specificity protein phosphatase 1B	1.31963	0.66259	0.393765	0.999998	1	-0.237918	-0.361104	0.292894	0.522291
Gohir.D10G035400	ABCI1	ABC transporter I family member 1	1.7746	0.839082	0.436264	0.999999	1	0.416094	0.118071	0.292909	0.52237
Gohir.A09G083100	MARD1	Protein MARD1	1.71569	0.705168	0.463506	0.99999	1	-0.0801413	0.425233	0.292822	0.522485
Gohir.A06G186600	At1g12290	Probable disease resistance protein At1g12290	0.95211	0.61222	0.438675	0.99751	1	-0.424569	0.145255	0.26851	0.52293
Gohir.D12G101500	CYP714C2	Cytochrome P450 714C2	1.24563	0.594582	0.431733	0.952701	1	-0.48993	0.0669836	-0.170682	0.523116
Gohir.D12G123000	CHMP7	Charged multivesicular body protein 7	1.51116	0.739688	0.387552	1	1	0.0477764	-0.431162	0.292915	0.523433
Gohir.D10G115300	PXC2	Leucine-rich repeat receptor-like protein kinase PXC2	1.89636	0.793482	0.45745	0.99996	1	0.247119	0.356943	0.292522	0.523493
Gohir.A11G145900	RLT3	Homeobox-DDT domain protein RLT3	2.10084	0.838993	0.437003	0.999971	1	0.415765	0.126411	0.292628	0.5239
Gohir.D11G272500	At3g05170	Phosphoglycerate mutase-like protein AT74	1.64936	0.611546	0.4153	0.998794	1	-0.427066	-0.118298	0.281092	0.524779
Gohir.D09G053800	PCMP-E42	Pentatricopeptide repeat-containing protein At5g19020, mitochondrial	0.872437	0.841803	0.433913	0.999999	1	0.426179	0.0915631	0.29291	0.525175
Gohir.A08G101000	Atad1	ATPase family AAA domain-containing protein 1	1.59305	0.614956	0.440514	0.998441	1	-0.414433	0.165993	0.277631	0.525725
Gohir.D01G220100	At2g38480	CASP-like protein 4B1	2.14529	0.832305	0.443044	0.999998	1	0.390983	0.194519	0.292894	0.525825
Gohir.A01G027800	MTERF15	Transcription termination factor MTERF15, mitochondrial	1.1756	0.669913	0.39173	0.999824	1	-0.21078	-0.38405	0.291186	0.526035
Gohir.D07G043900	KEA5	K(+) efflux antiporter 5	1.78888	0.68075	0.469391	0.978333	1	-0.170623	0.491581	0.0805517	0.526548
Gohir.1Z086200	ARP	DNA-(apurinic or apyrimidinic site) lyase, chloroplastic	2.08047	0.68112	0.389987	0.999995	1	-0.169253	-0.403706	0.292864	0.526682
Gohir.D07G007400	MFDR	NADPH:adrenodoxin oxidoreductase, mitochondrial	1.1572	0.611022	0.434332	0.999704	1	-0.429009	0.0962941	0.290019	0.526718
Gohir.D01G198900	At5g12100	Pentatricopeptide repeat-containing protein At5g12100, mitochondrial	2.22303	0.641443	0.398702	0.999743	1	-0.316282	-0.305438	0.2904	0.526933
Gohir.A04G003800	NHL2	NDR1/HIN1-like protein 2	1.32429	0.843108	0.418811	1	1	0.431014	-0.0787091	0.292916	0.527037
Gohir.D03G084700	ARF9	Auxin response factor 9	2.59662	0.83727	0.411934	1	1	0.409379	-0.156246	0.292915	0.52707
Gohir.A09G239600	VAMP724	Vesicle-associated membrane protein 724	1.85354	0.585279	0.430192	0.974213	1	-0.524404	0.0496101	0.0401654	0.528274
Gohir.A08G084700	Setd4	SET domain-containing protein 4	0.91842	0.698704	0.387705	0.999665	1	-0.104093	-0.429433	0.289632	0.528332
Gohir.D10G114900	PP5	Serine/threonine-protein phosphatase 5	1.27486	0.589733	0.421452	0.984147	1	-0.5079	-0.0489321	0.137532	0.528461
Gohir.D11G136000	At2g17570	Dehydrodolichyl diphosphate synthase 6	1.00872	0.616676	0.455449	0.973358	1	-0.408057	0.334389	0.0317895	0.528524
Gohir.D02G051500	PAXIP1	PAX-interacting protein 1	1.43852	0.599549	0.440924	0.952816	1	-0.471524	0.170613	-0.169556	0.529333
Gohir.A05G155800	ATG7	Ubiquitin-like modifier-activating enzyme atg7	1.33276	0.767144	0.388961	0.999994	1	0.149518	-0.415274	0.292861	0.529694
Gohir.1Z058500	At5g64080	Non-specific lipid-transfer protein-like protein At5g64080	2.4121	0.628945	0.417995	0.931714	1	-0.362595	-0.0879065	-0.376386	0.529971
Gohir.D11G340700	RPD1	Protein ROOT PRIMORDIUM DEFECTIVE 1	1.20549	0.658731	0.467144	0.970765	1	-0.252217	0.466253	0.00636993	0.530137
Gohir.D07G053600	RMI1	RecQ-mediated genome instability protein 1	1.12336	0.631709	0.454226	0.993852	1	-0.352352	0.320595	0.232658	0.530154
Gohir.A07G190100	RNP1	Heterogeneous nuclear ribonucleoprotein 1	2.07441	0.792849	0.393142	1	1	0.244771	-0.368128	0.292916	0.530312
Gohir.D05G305700	PP2AB2	Serine/threonine protein phosphatase 2A 55 kDa regulatory subunit B beta isoform	1.31171	0.58373	0.425907	0.97214	1	-0.530144	0.00130181	0.0198431	0.530516
Gohir.D03G006900	At3g51320	Pentatricopeptide repeat-containing protein At3g51320	1.40691	0.687737	0.463198	0.999478	1	-0.144733	0.421757	0.287798	0.530711
Gohir.D04G083200	IQD1	Protein IQ-DOMAIN 1	2.08368	0.80945	0.454175	0.999995	1	0.30629	0.320024	0.292869	0.531038
Gohir.D07G024600	PAPS4	Nuclear poly(A) polymerase 4	1.27772	0.609254	0.434681	0.999377	1	-0.435561	0.100222	0.286808	0.531053
Gohir.D09G196500	SDIR1	E3 ubiquitin-protein ligase SDIR1	0.851383	0.667071	0.391448	0.999584	1	-0.221314	-0.38723	0.288842	0.531372
Gohir.D13G023900	creC	Probable catabolite repression protein creC	2.24047	0.62489	0.404646	0.999546	1	-0.37762	-0.238426	0.288469	0.531656
Gohir.A05G309600	QSOX1	Sulfhydryl oxidase 1	1.77002	0.619473	0.408305	0.999976	1	-0.397694	-0.197165	0.292684	0.531694
Gohir.A07G085300	At3g62470	Pentatricopeptide repeat-containing protein At3g62470, mitochondrial	1.60326	0.616985	0.442635	0.999259	1	-0.406915	0.189913	0.285651	0.532206
Gohir.A05G029100	SLC25A16	Graves disease carrier protein	2.54777	0.742301	0.464952	0.999988	1	0.0574614	0.441536	0.292794	0.532902
Gohir.A08G103200	CRK4	CDPK-related kinase 4	1.67099	0.789694	0.459434	1	1	0.233083	0.379318	0.292913	0.532924
Gohir.D11G209000	TRB2	Telomere repeat-binding factor 2	1.2913	0.657974	0.393359	0.999927	1	-0.255022	-0.36568	0.2922	0.533047
Gohir.D08G209900	SUVR2	Probable inactive histone-lysine N-methyltransferase SUVR2	2.11822	0.604904	0.428309	0.998864	1	-0.451679	0.0283816	0.281783	0.533124
Gohir.D13G056400	GAUT3	Probable galacturonosyltransferase 3	2.36251	0.606088	0.425563	0.999711	1	-0.447292	-0.00257615	0.290086	0.533129
Gohir.A11G179100	RTH	Protein RTE1-HOMOLOG	1.62612	0.603634	0.417229	0.996491	1	-0.456385	-0.0965482	0.258527	0.533334
Gohir.D13G107700	AIP3	Probable prefoldin subunit 4	1.74819	0.818221	0.400074	0.999999	1	0.338792	-0.289976	0.292909	0.533537
Gohir.A01G175400	RPP25L	Ribonuclease P protein subunit p25-like protein	2.26901	0.760107	0.463889	0.999859	1	0.123442	0.42955	0.291531	0.533611
Gohir.D08G199400	At1g63430	Probable LRR receptor-like serine/threonine-protein kinase At1g63430	1.86789	0.839667	0.439627	1	1	0.418261	0.155987	0.292916	0.533923
Gohir.A05G224200	VQ9	VQ motif-containing protein 9	1.01437	0.649856	0.45632	0.999973	1	-0.285107	0.344205	0.292655	0.534238
Gohir.A12G132800	SRM1	Transcription factor SRM1	0.903527	0.643918	0.455041	0.999397	1	-0.30711	0.329788	0.287001	0.534272
Gohir.A08G169100	PURU2	Formyltetrahydrofolate deformylase 2, mitochondrial	1.81834	0.620715	0.406734	0.999918	1	-0.393092	-0.214883	0.292114	0.534815
Gohir.D05G021600	PHN1	Protein argonaute PNH1	0.951383	0.820232	0.450945	0.999999	1	0.346242	0.283605	0.292904	0.534891
Gohir.D10G015200	TDP1	Tyrosyl-DNA phosphodiesterase 1	1.54973	0.834337	0.40768	0.999999	1	0.398512	-0.204216	0.29291	0.535081
Gohir.D06G074000	BRXL4	Protein Brevis radix-like 4	1.19942	0.772344	0.462596	0.999996	1	0.168789	0.414974	0.292881	0.535231
Gohir.D09G032300	SERGT1	Peptidyl serine alpha-galactosyltransferase	2.62981	0.629765	0.451559	0.997694	1	-0.359557	0.290526	0.270315	0.535497
Gohir.A01G044000	DRT101	Phosphoacetylglucosamine mutase	1.54931	0.603633	0.436166	0.996083	1	-0.456391	0.116968	0.254528	0.535499
Gohir.D12G030000	SAE2	SUMO-activating enzyme subunit 2	2.59476	0.638855	0.398472	0.99999	1	-0.325872	-0.308039	0.292821	0.53556
Gohir.A10G090400	FRL3	FRIGIDA-like protein 3	1.5153	0.605513	0.42425	0.999945	1	-0.449423	-0.0173852	0.292377	0.536439
Gohir.1Z052500	At4g20930	Probable 3-hydroxyisobutyrate dehydrogenase, mitochondrial	1.1561	0.656725	0.463316	0.990862	1	-0.259652	0.423088	0.203346	0.536444
Gohir.A02G123000	AAA1	Katanin p60 ATPase-containing subunit A1	2.4244	0.598474	0.408199	0.954861	1	-0.475507	-0.198359	-0.149513	0.536477
Gohir.A05G302200	LECRKS4	L-type lectin-domain containing receptor kinase S.4	0.910068	0.715533	0.466136	0.998874	1	-0.0417316	0.454884	0.281883	0.536767
Gohir.A11G245300	FTSHI5	Probable inactive ATP-dependent zinc metalloprotease FTSHI 5, chloroplastic	1.95687	0.809179	0.455098	0.999999	1	0.305286	0.33043	0.292909	0.536823
Gohir.A13G203700	TRX1	Histone-lysine N-methyltransferase TRX1	1.63363	0.598091	0.4293	0.995008	1	-0.476926	0.0395508	0.24399	0.537172
Gohir.A01G171800	ROPGEF1	Rop guanine nucleotide exchange factor 1	1.98558	0.812001	0.397314	1	1	0.315742	-0.321094	0.292915	0.537209
Gohir.A09G190800	NET1B	Protein NETWORKED 1B	2.06667	0.659974	0.459381	0.999738	1	-0.247613	0.378721	0.29035	0.537629
Gohir.A09G183900	PYL8	Abscisic acid receptor PYL8	2.22373	0.848177	0.422834	0.999999	1	0.449795	-0.0333492	0.29291	0.537796
Gohir.A13G093500	SYP131	Putative syntaxin-131	2.62932	0.815517	0.453243	0.999999	1	0.32877	0.309513	0.292911	0.538224
Gohir.D05G078600	At3g03100	Probable NADH dehydrogenase [ubiquinone] 1 alpha subcomplex subunit 12	0.955699	0.608011	0.446799	0.990529	1	-0.440166	0.236856	0.20009	0.538407
Gohir.A07G194800	AUXI1	Auxilin-related protein 1	2.34026	0.663768	0.391455	1	1	-0.233552	-0.387152	0.292915	0.538732
Gohir.D13G157400	patl1	Protein PAT1 homolog 1	1.39288	0.636455	0.45435	0.997961	1	-0.334765	0.321991	0.272928	0.538735
Gohir.D12G202500	LECRKS1	L-type lectin-domain containing receptor kinase S.1	1.40597	0.79325	0.45947	0.999999	1	0.246259	0.379722	0.292906	0.539098
Gohir.D05G224900	At5g27460	Pentatricopeptide repeat-containing protein At5g27460	0.973671	0.624184	0.403849	0.999893	1	-0.380235	-0.247405	0.291866	0.539419
Gohir.D13G151000	ylmH	Putative RNA-binding protein YlmH	1.08347	0.794196	0.459309	0.999999	1	0.249764	0.377906	0.292908	0.539435
Gohir.D05G128300	NAA15	N-terminal acetyltransferase A complex auxiliary subunit NAA15	2.47558	0.612921	0.440689	0.999868	1	-0.421972	0.167964	0.291623	0.539737
Gohir.D06G173900	PP2C38	Probable protein phosphatase 2C 38	2.33443	0.72966	0.385538	0.999997	1	0.0106194	-0.453867	0.292886	0.540269
Gohir.A05G029000	At4g29530	Thiamine phosphate phosphatase-like protein	1.89151	0.631205	0.454583	0.995351	1	-0.354221	0.32462	0.247352	0.540401
Gohir.A05G296700	EDR2	Protein ENHANCED DISEASE RESISTANCE 2	2.18935	0.623147	0.401915	0.997531	1	-0.384078	-0.269219	0.268716	0.540558
Gohir.A09G168100	dbo	Kelch-like protein diablo	1.13682	0.692979	0.46518	0.998887	1	-0.125307	0.444102	0.282007	0.540792
Gohir.A05G090600	ACOT13	Acyl-coenzyme A thioesterase 13	2.59179	0.654297	0.392745	0.999275	1	-0.26865	-0.372604	0.285808	0.541011
Gohir.A01G149200	dlcB	Dynein light chain, cytoplasmic	1.19219	0.778077	0.462487	0.999997	1	0.190034	0.413743	0.292884	0.541366
Gohir.A07G103800	PH1	Pleckstrin homology domain-containing protein 1	1.9109	0.799399	0.458436	0.999999	1	0.269044	0.36806	0.292904	0.541891
Gohir.D04G104900	PP2AB1	Serine/threonine protein phosphatase 2A 55 kDa regulatory subunit B alpha isoform	1.66753	0.645047	0.395513	0.999941	1	-0.302925	-0.341396	0.292337	0.542011
Gohir.A09G147300	TAF8	Transcription initiation factor TFIID subunit 8	1.69669	0.832461	0.446615	0.999962	1	0.39156	0.234781	0.292541	0.542238
Gohir.D08G162300	At3g51990	Serine/threonine-protein kinase-like protein At3g51990	2.2413	0.846304	0.435595	1	1	0.442856	0.110527	0.292916	0.542345
Gohir.A05G087700	PUB44	U-box domain-containing protein 44	1.34324	0.623691	0.403462	0.999844	1	-0.382065	-0.251767	0.291386	0.542463
Gohir.A10G125700	ERD2B	ER lumen protein-retaining receptor B	1.36788	0.847464	0.417578	1	1	0.447154	-0.0926098	0.292916	0.542515
Gohir.D04G100800	FACE2	CAAX prenyl protease 2	2.40486	0.617717	0.45353	0.988742	1	-0.404199	0.312749	0.182568	0.542696
Gohir.D10G078400	At1g80550	Pentatricopeptide repeat-containing protein At1g80550, mitochondrial	1.3388	0.655555	0.392708	0.999993	1	-0.263986	-0.373023	0.29285	0.542767
Gohir.A09G105900	pitB	Phosphatidylinositol transfer protein 2	2.54669	0.828772	0.448603	1	1	0.377888	0.257196	0.292912	0.542906
Gohir.A07G153200	ELI5	Tyrosine decarboxylase 1	0.906545	0.717554	0.385329	0.999948	1	-0.0342433	-0.456225	0.292405	0.542968
Gohir.D02G100100	AAE1	Probable acyl-activating enzyme 1, peroxisomal	1.90253	0.605591	0.416719	0.999727	1	-0.449134	-0.102294	0.290245	0.544452
Gohir.A06G194700	SPAC23H3.12c	Uncharacterized protein C23H3.12c	1.03087	0.596249	0.413533	0.99136	1	-0.483752	-0.138218	0.208232	0.544501
Gohir.D05G175800	At1g04910	Uncharacterized protein At1g04910	2.08177	0.835019	0.405928	1	1	0.401037	-0.223966	0.292916	0.544785
Gohir.D01G178700	MTPC2	Metal tolerance protein C2	1.69072	0.602878	0.422685	0.999869	1	-0.45919	-0.0350325	0.291635	0.545099
Gohir.A05G212100	At1g77360	Pentatricopeptide repeat-containing protein At1g77360, mitochondrial	1.16994	0.788339	0.390358	1	1	0.228061	-0.399517	0.292915	0.545367
Gohir.A04G048400	SNX1	Sorting nexin 1	2.55683	0.608582	0.413173	0.999983	1	-0.438051	-0.142273	0.292751	0.545741
Gohir.D05G079300	AAO3	Abscisic-aldehyde oxidase	1.84987	0.589796	0.415578	0.953332	1	-0.507664	-0.115158	-0.164504	0.545936
Gohir.A11G211600	At3g49725	GTP-binding protein At3g49725, chloroplastic	2.01863	0.696204	0.465816	0.999273	1	-0.113358	0.451276	0.285786	0.546053
Gohir.A01G034300	NRPB9A	DNA-directed RNA polymerases II, IV and V subunit 9A	1.29455	0.597888	0.416763	0.995112	1	-0.477679	-0.101803	0.245011	0.546417
Gohir.A08G140400	Os07g0555200	Eukaryotic translation initiation factor 4G	2.11963	0.627219	0.452417	0.997595	1	-0.36899	0.300205	0.269344	0.546647
Gohir.D11G144900	At5g48730	Pentatricopeptide repeat-containing protein At5g48730, chloroplastic	1.69546	0.835912	0.445569	1	1	0.404347	0.222989	0.292916	0.546827
Gohir.D08G157500	PVA12	Vesicle-associated protein 1-2	2.5102	0.612517	0.396766	0.981566	1	-0.42347	-0.32727	0.11224	0.546837
Gohir.A05G408600	At4g29890	Choline monooxygenase, chloroplastic	1.3668	0.72331	0.466824	0.999833	1	-0.0129111	0.462642	0.29128	0.546853
Gohir.A05G036600	ARID4	AT-rich interactive domain-containing protein 4	1.89114	0.619664	0.404152	0.999379	1	-0.396987	-0.243986	0.286826	0.547172
Gohir.D12G223200	NIK2	Protein NSP-INTERACTING KINASE 2	1.28355	0.847973	0.41596	0.999999	1	0.44904	-0.110857	0.292909	0.547469
Gohir.D06G172000	SCL14	Scarecrow-like protein 14	2.48242	0.726558	0.466818	0.999999	1	-0.000875715	0.462572	0.292907	0.547511
Gohir.A10G200400	BTR1	Protein BTR1	2.04439	0.835282	0.446164	1	1	0.402012	0.229702	0.292916	0.547883
Gohir.D13G072600	MYB88	Transcription factor MYB88	1.48823	0.739127	0.466722	0.99994	1	0.0456975	0.461496	0.292333	0.548201
Gohir.D03G118700	SKI2	DExH-box ATP-dependent RNA helicase DExH11	1.44741	0.633338	0.453823	0.999127	1	-0.346313	0.316049	0.28436	0.548343
Gohir.D04G058200	At3g25440	Uncharacterized CRM domain-containing protein At3g25440, chloroplastic	1.30264	0.833372	0.447353	0.999994	1	0.394934	0.243106	0.29286	0.548489
Gohir.D05G222100	At1g04910	Uncharacterized protein At1g04910	2.54912	0.715664	0.384791	1	1	-0.0412448	-0.462286	0.292916	0.548825
Gohir.A06G075100	PDAT1	Phospholipid:diacylglycerol acyltransferase 1	2.07811	0.61068	0.409969	0.999752	1	-0.430277	-0.178405	0.290483	0.54895
Gohir.A08G066000	IDM1	Increased DNA methylation 1	2.16588	0.769838	0.387106	1	1	0.159501	-0.436186	0.292913	0.549087
Gohir.D10G095400	MAPKKK5	Mitogen-activated protein kinase kinase kinase 5	0.855565	0.623096	0.402604	0.999966	1	-0.384269	-0.261446	0.292582	0.5492
Gohir.D08G207800	ATG9	Autophagy-related protein 9	1.42038	0.59016	0.416191	0.988839	1	-0.506315	-0.108245	0.18352	0.549319
Gohir.D12G055800	CAR1	Protein C2-DOMAIN ABA-RELATED 1	1.40989	0.762785	0.465309	0.999955	1	0.133368	0.445557	0.292475	0.549408
Gohir.D04G054600	HT1	Serine/threonine-protein kinase HT1	1.22341	0.601307	0.422061	0.999752	1	-0.465011	-0.0420687	0.29049	0.549899
Gohir.D07G142000	KLCR1	Protein KINESIN LIGHT CHAIN-RELATED 1	1.84338	0.8522	0.423323	1	1	0.464706	-0.027834	0.292915	0.550023
Gohir.D05G085900	PSPTO_1126	Renalase	1.35298	0.613123	0.444116	0.999408	1	-0.421223	0.206608	0.287118	0.550048
Gohir.A06G129600	RING1A	Putative E3 ubiquitin-protein ligase RING1a	2.56188	0.619103	0.404285	0.999804	1	-0.399066	-0.242494	0.290994	0.550213
Gohir.A01G026600	MTERF15	Transcription termination factor MTERF15, mitochondrial	0.962479	0.613808	0.453833	0.987082	1	-0.418687	0.316162	0.166301	0.550376
Gohir.A06G031900	RGTA1	Geranylgeranyl transferase type-2 subunit alpha 1	1.49781	0.625159	0.451837	0.998096	1	-0.376623	0.29366	0.27425	0.550722
Gohir.A01G074300	ATG18F	Autophagy-related protein 18f	1.63927	0.59999	0.43234	0.998477	1	-0.46989	0.0738353	0.277987	0.550931
Gohir.A08G021100	MLO11	MLO-like protein 11	2.51712	0.637146	0.455159	0.999614	1	-0.332205	0.331119	0.289133	0.550998
Gohir.A10G140500	FPA	Flowering time control protein FPA	1.48813	0.672272	0.463351	0.999671	1	-0.20204	0.423483	0.289693	0.551434
Gohir.D03G005300	polr2a	DNA-directed RNA polymerase II subunit rpb1	1.73369	0.799756	0.391965	1	1	0.270367	-0.381399	0.292913	0.55169
Gohir.A11G271500	RH10	DEAD-box ATP-dependent RNA helicase 10	2.29918	0.60086	0.431322	0.999494	1	-0.466667	0.0623561	0.287954	0.551891
Gohir.A07G136400	WDR44	WD repeat-containing protein 44	1.915	0.754531	0.466337	1	1	0.102779	0.457156	0.292912	0.552587
Gohir.D04G011500	POLR1C	DNA-directed RNA polymerases I and III subunit RPAC1	1.43455	0.588434	0.4438	0.97389	1	-0.512713	0.203043	0.0370024	0.552693
Gohir.D11G196100	At5g66900	Probable disease resistance protein At5g66900	2.59438	0.783964	0.388707	0.999999	1	0.211848	-0.418139	0.29291	0.552735
Gohir.A02G106600	At1g71210	Pentatricopeptide repeat-containing protein At1g71210	2.19403	0.676735	0.387609	1	1	-0.185501	-0.430514	0.292912	0.552766
Gohir.D05G146000	LBD4	LOB domain-containing protein 4	0.961223	0.778329	0.46392	0.999941	1	0.190967	0.429899	0.29234	0.553845
Gohir.D05G241200	At2g34300	Probable methyltransferase PMT25	2.55939	0.852882	0.42063	0.999888	1	0.467231	-0.0581996	0.291818	0.55394
Gohir.D07G116100	At2g48060/At2g48040/At2g48050	Piezo-type mechanosensitive ion channel homolog	1.6749	0.679995	0.46577	0.997834	1	-0.17342	0.450758	0.271689	0.554141
Gohir.A04G135000	POT6	Potassium transporter 6	1.35628	0.808606	0.457728	0.999999	1	0.303162	0.360088	0.292911	0.554408
Gohir.D03G033700	DUS2	tRNA-dihydrouridine(20) synthase [NAD(P)+]-like	0.87664	0.624559	0.458462	0.987403	1	-0.378845	0.368362	0.169443	0.55491
Gohir.A08G160000	SGPP	Haloacid dehalogenase-like hydrolase domain-containing protein Sgpp	1.21764	0.662055	0.462599	0.998638	1	-0.239901	0.415004	0.279571	0.554925
Gohir.D01G061800	NUDT10	Nudix hydrolase 10	1.62568	0.579027	0.432113	0.975815	1	-0.547571	0.0712677	0.0558691	0.555008
Gohir.A12G178400	AGL65	Agamous-like MADS-box protein AGL65	2.53439	0.793209	0.461458	0.999993	1	0.246107	0.402144	0.292852	0.555023
Gohir.D01G027500	ABA3	Molybdenum cofactor sulfurase	1.54561	0.67191	0.464013	0.999207	1	-0.203382	0.430946	0.285139	0.555322
Gohir.D10G083500	SART3	Squamous cell carcinoma antigen recognized by T-cells 3	2.28424	0.614314	0.413151	0.935605	1	-0.416811	-0.14253	-0.338249	0.555391
Gohir.D05G276700	aq_1628	5'-3' exonuclease	1.50073	0.600848	0.443476	0.993192	1	-0.466711	0.199389	0.226191	0.555641
Gohir.A05G376900	At4g31140	Glucan endo-1,3-beta-glucosidase 5	1.51645	0.802122	0.392015	1	1	0.279134	-0.380837	0.292916	0.555655
Gohir.A01G064700	At4g21705	Pentatricopeptide repeat-containing protein At4g21705, mitochondrial	1.11219	0.598908	0.411552	0.994832	1	-0.473898	-0.160552	0.242258	0.555919
Gohir.A01G018800	rmp	RNA polymerase II subunit 5-mediating protein homolog	2.06617	0.641802	0.394498	0.999961	1	-0.314952	-0.352836	0.292538	0.556117
Gohir.D09G001500	TTL3	Inactive TPR repeat-containing thioredoxin TTL3	1.40455	0.691834	0.385427	0.999994	1	-0.129551	-0.455117	0.292855	0.556488
Gohir.D10G003100	MNS1	Mannosyl-oligosaccharide 1,2-alpha-mannosidase MNS1	2.17465	0.630913	0.398071	0.999998	1	-0.355301	-0.31256	0.292894	0.556525
Gohir.D10G167500	PBL27	Serine/threonine-protein kinase PBL27	2.36294	0.707251	0.384264	1	1	-0.072423	-0.468232	0.292914	0.557032
Gohir.D05G251500	Scyl2	SCY1-like protein 2	1.98873	0.597957	0.414291	0.996249	1	-0.477425	-0.129674	0.256154	0.557104
Gohir.A10G108200	SPT6	Transcription elongation factor SPT6 homolog	1.08398	0.593879	0.436355	0.993774	1	-0.492535	0.119099	0.231888	0.557268
Gohir.A12G198000	pgk2	2-phosphoglycerate kinase	1.94693	0.654897	0.390936	0.999953	1	-0.266427	-0.393003	0.29246	0.557645
Gohir.D08G112200	RPD1	Protein ROOT PRIMORDIUM DEFECTIVE 1	1.13001	0.596647	0.423288	0.998613	1	-0.482277	-0.0282265	0.279326	0.558042
Gohir.D07G167600	FRS5	Protein FAR1-RELATED SEQUENCE 5	2.2224	0.654547	0.390947	0.999998	1	-0.267724	-0.392876	0.292894	0.558404
Gohir.D07G090700	At3g62470	Pentatricopeptide repeat-containing protein At3g62470, mitochondrial	1.45523	0.632927	0.396841	0.999751	1	-0.347839	-0.326425	0.290473	0.558498
Gohir.A05G315300	TBL7	Protein trichome berefringence-like 7	2.47065	0.600865	0.417523	0.999975	1	-0.466646	-0.0932301	0.292671	0.558665
Gohir.D13G058100	At4g38150	Pentatricopeptide repeat-containing protein At4g38150	1.70628	0.818766	0.396233	1	1	0.34081	-0.333275	0.292916	0.559485
Gohir.A05G089800	At2g29640	Josephin-like protein	2.11561	0.599149	0.420226	0.999952	1	-0.473008	-0.0627567	0.292447	0.559643
Gohir.A06G175000	ytcJ	Putative amidohydrolase YtcJ	2.06958	0.59433	0.449242	0.975229	1	-0.490864	0.264399	0.0501253	0.559792
Gohir.D09G009300	nipbla	Nipped-B-like protein A	2.34519	0.586346	0.4379	0.985898	1	-0.520449	0.136516	0.154696	0.559853
Gohir.D10G012500	CPK21	Calcium-dependent protein kinase 21	1.06238	0.635668	0.458485	0.995832	1	-0.337682	0.368618	0.252064	0.559861
Gohir.D08G153200	TMEM8B	Transmembrane protein 8B	1.80781	0.687977	0.385439	0.999997	1	-0.143844	-0.454983	0.292885	0.559895
Gohir.D11G062200	FAAH	Fatty acid amide hydrolase	0.86633	0.805008	0.392078	0.999917	1	0.289831	-0.380129	0.292102	0.560199
Gohir.A01G216100	LECRK81	L-type lectin-domain containing receptor kinase VIII.1	1.80432	0.736517	0.383545	0.999997	1	0.0360267	-0.476332	0.292886	0.560333
Gohir.D02G078700	THH1	Protein TOM THREE HOMOLOG 1	0.916301	0.686924	0.467972	0.996335	1	-0.147745	0.475588	0.256994	0.560409
Gohir.D12G102400	PUP11	Probable purine permease 11	1.33452	0.750619	0.384127	0.999999	1	0.0882838	-0.46978	0.29291	0.56061
Gohir.D10G146500	YchF1	Obg-like ATPase 1	1.14707	0.84193	0.444958	0.999975	1	0.42665	0.2161	0.292672	0.560701
Gohir.D04G020300	vps13A	Putative vacuolar protein sorting-associated protein 13A	1.27288	0.622926	0.399711	0.999063	1	-0.384898	-0.294067	0.283733	0.561361
Gohir.A07G059600	At2g48060/At2g48040/At2g48050	Piezo-type mechanosensitive ion channel homolog	0.931326	0.681866	0.385155	0.99861	1	-0.16649	-0.458183	0.279293	0.561833
Gohir.D08G216900	KINB3	SNF1-related protein kinase regulatory subunit beta-3	1.97975	0.794409	0.462228	0.999989	1	0.250554	0.410826	0.292804	0.563285
Gohir.A06G065000	DDB_G0277575	Transmembrane protein 234 homolog	2.61473	0.604715	0.401839	0.990536	1	-0.452382	-0.270067	0.200154	0.563602
Gohir.D07G228500	RH46	DEAD-box ATP-dependent RNA helicase 46	2.35991	0.844822	0.407866	1	1	0.437365	-0.202121	0.292916	0.563863
Gohir.D06G192800	At1g80150	Pentatricopeptide repeat-containing protein At1g80150, mitochondrial	0.924548	0.80105	0.39071	1	1	0.275163	-0.395549	0.292916	0.563892
Gohir.A05G389800	At2g02240	F-box protein At2g02240	2.62676	0.763785	0.384677	0.999997	1	0.137073	-0.463573	0.292889	0.56522
Gohir.A03G080700	LDL3	Lysine-specific histone demethylase 1 homolog 3	1.19025	0.640188	0.45922	0.997952	1	-0.320932	0.376905	0.272839	0.565239
Gohir.A08G202900	LSH6	Protein LIGHT-DEPENDENT SHORT HYPOCOTYLS 6	0.866046	0.75998	0.467364	0.999977	1	0.122973	0.468731	0.292686	0.566124
Gohir.D06G185600	NPF5.1	Protein NRT1/ PTR FAMILY 5.1	2.34343	0.591661	0.444826	0.985854	1	-0.500755	0.214616	0.154267	0.566228
Gohir.A06G147200	ADAL	Adenosine deaminase-like protein	2.64623	0.612715	0.456261	0.985933	1	-0.422737	0.343542	0.155041	0.566362
Gohir.D01G204900	LECRK81	L-type lectin-domain containing receptor kinase VIII.1	1.62104	0.773777	0.465921	0.999993	1	0.1741	0.452461	0.292851	0.566386
Gohir.D02G144400	RECG	ATP-dependent DNA helicase homolog RECG, chloroplastic	1.96693	0.587445	0.442392	0.984227	1	-0.516378	0.187168	0.13832	0.566401
Gohir.A06G117000	DUF3	DUF724 domain-containing protein 3	1.08003	0.579188	0.415019	0.978656	1	-0.546975	-0.121465	0.0837104	0.566518
Gohir.D04G040700	RKM3	Ribosomal lysine N-methyltransferase 3	1.10115	0.594749	0.437831	0.995755	1	-0.489311	0.135742	0.251312	0.566577
Gohir.D10G080500	At2g33490	Uncharacterized protein At2g33490	2.03192	0.593236	0.401651	0.965381	1	-0.494919	-0.272187	-0.0464039	0.566731
Gohir.A07G071100	MOS14	Transportin MOS14	2.0411	0.603409	0.41073	0.999576	1	-0.457221	-0.169823	0.288756	0.566808
Gohir.D04G093700	Zcchc9	Zinc finger CCHC domain-containing protein 9	1.81077	0.611997	0.404872	0.999807	1	-0.425397	-0.235875	0.291025	0.566829
Gohir.A10G215100	APC8	Anaphase-promoting complex subunit 8	2.55244	0.592705	0.419767	0.997158	1	-0.496884	-0.0679261	0.265064	0.567245
Gohir.A02G110100	SECA2	Protein translocase subunit SECA2, chloroplastic	2.43041	0.579558	0.431451	0.984579	1	-0.545603	0.0638019	0.141772	0.567321
Gohir.D05G075600	SCAB1	Stomatal closure-related actin-binding protein 1	1.99326	0.640968	0.393196	0.999996	1	-0.318041	-0.367519	0.292875	0.567447
Gohir.D01G132300	FAR1	Protein FAR-RED IMPAIRED RESPONSE 1	0.898954	0.627431	0.394289	0.995204	1	-0.368205	-0.355196	0.245907	0.567635
Gohir.D10G083300	STI	Protein STICHEL	2.33151	0.596246	0.432231	0.999531	1	-0.483765	0.0725972	0.288324	0.567829
Gohir.D06G063000	GCP3	Gamma-tubulin complex component 3	1.0696	0.598844	0.404932	0.991304	1	-0.474137	-0.235195	0.207684	0.568555
Gohir.A07G054000	REF6	Lysine-specific demethylase REF6	2.66232	0.646879	0.391436	0.999954	1	-0.296136	-0.387369	0.292463	0.568582
Gohir.D04G063300	PBL9	Probable serine/threonine-protein kinase PBL9	1.70716	0.731616	0.469001	0.999996	1	0.0178665	0.48719	0.292882	0.56873
Gohir.D13G115900	XPNPEP3	Probable Xaa-Pro aminopeptidase 3	2.4796	0.640509	0.39308	0.999929	1	-0.319741	-0.368824	0.292217	0.568908
Gohir.D04G170100	DTX45	Protein DETOXIFICATION 45, chloroplastic	1.62729	0.854055	0.436896	1	1	0.471578	0.125203	0.292915	0.569088
Gohir.A07G009500	mrm1	rRNA methyltransferase 1, mitochondrial	2.29566	0.660234	0.465033	0.996629	1	-0.246648	0.442452	0.25988	0.56933
Gohir.D04G012200	RF2b	Transcription factor RF2b	1.3053	0.857946	0.430272	1	1	0.485997	0.0505126	0.292914	0.569687
Gohir.D02G167900	N	TMV resistance protein N	1.94219	0.658585	0.388682	0.999963	1	-0.252759	-0.418413	0.292554	0.569688
Gohir.A12G147400	4CLL9	4-coumarate--CoA ligase-like 9	0.93271	0.632253	0.395206	0.999523	1	-0.350335	-0.344863	0.28824	0.569866
Gohir.A04G123800	KIN7D	Kinesin-like protein KIN-7D, mitochondrial	1.52703	0.81615	0.393892	1	1	0.331117	-0.359679	0.292914	0.569918
Gohir.1Z043800	MP3	Probable steroid-binding protein 3	2.68516	0.855266	0.435818	1	1	0.476067	0.113048	0.292914	0.57028
Gohir.D02G227900	SKIP23	F-box protein SKIP23	0.893324	0.74667	0.382887	1	1	0.0736515	-0.483758	0.292912	0.570302
Gohir.D10G247700	NUP88	Nuclear pore complex protein NUP88	1.93888	0.634497	0.394693	0.999965	1	-0.342021	-0.350646	0.292576	0.570554
Gohir.A05G074700	RNL	tRNA ligase 1	2.20682	0.682886	0.466782	0.999963	1	-0.16271	0.462163	0.292554	0.570664
Gohir.A08G045200	SPI	Protein SPIRRIG	0.979786	0.588357	0.447974	0.969091	1	-0.512998	0.250108	-0.0100431	0.570808
Gohir.1Z067800	At4g17910	Uncharacterized protein At4g17910	1.14115	0.613473	0.402754	0.999376	1	-0.419928	-0.259757	0.286802	0.571024
Gohir.A05G260600	RPD1	Protein ROOT PRIMORDIUM DEFECTIVE 1	1.23558	0.60216	0.450885	0.988575	1	-0.461849	0.282925	0.180931	0.57104
Gohir.D01G066700	At3g51120	Zinc finger CCCH domain-containing protein 44	2.44222	0.609166	0.405797	0.999976	1	-0.435888	-0.22544	0.292678	0.571386
Gohir.D08G039000	At2g41900	Zinc finger CCCH domain-containing protein 30	2.26758	0.840976	0.447901	0.999998	1	0.423112	0.249277	0.292894	0.571795
Gohir.A02G086500	DRM3	Probable inactive DNA (cytosine-5)-methyltransferase DRM3	2.26442	0.612324	0.448506	0.999316	1	-0.424185	0.256103	0.286215	0.572224
Gohir.D04G165900	KIN7D	Kinesin-like protein KIN-7D, mitochondrial	1.95176	0.639792	0.39186	0.998528	1	-0.322398	-0.382588	0.278488	0.572599
Gohir.D09G160700	efm7	Protein N-terminal and lysine N-methyltransferase efm7	2.32624	0.61231	0.403484	0.999808	1	-0.424239	-0.251522	0.291033	0.572662
Gohir.A02G094100	TBL7	Protein trichome berefringence-like 7	1.79043	0.832738	0.399448	1	1	0.392585	-0.297026	0.292914	0.572841
Gohir.D10G152400	MRS2-2	Magnesium transporter MRS2-2	2.49612	0.583911	0.411724	0.985526	1	-0.529472	-0.158611	0.151051	0.572988
Gohir.D12G153900	syc1174_c	Uncharacterized lipoprotein syc1174_c	1.8876	0.795441	0.388389	0.999999	1	0.254377	-0.42172	0.29291	0.573019
Gohir.A06G185900	At1g12280	Probable disease resistance protein At1g12280	1.5008	0.573637	0.427242	0.978671	1	-0.567545	0.0163508	0.0838604	0.57394
Gohir.D11G195400	FLACCA	Molybdenum cofactor sulfurase	2.2294	0.613486	0.448829	0.999975	1	-0.419879	0.259748	0.292672	0.573955
Gohir.A13G055400	At5g53970	Probable aminotransferase TAT2	1.05845	0.823973	0.455798	0.999994	1	0.360104	0.33832	0.292857	0.57437
Gohir.D07G037100	UBP22	Ubiquitin carboxyl-terminal hydrolase 22	1.31404	0.664514	0.386952	0.99988	1	-0.230789	-0.437921	0.29174	0.574587
Gohir.D07G064700	Dscr3	Down syndrome critical region protein 3 homolog	2.00425	0.574106	0.433995	0.974118	1	-0.565807	0.0924911	0.039233	0.574657
Gohir.A04G143500	BPC1	Protein BASIC PENTACYSTEINE1	1.65556	0.856743	0.415808	0.999999	1	0.48154	-0.112574	0.292907	0.574759
Gohir.A05G302900	RPS5	Disease resistance protein RPS5	0.978686	0.645346	0.461519	0.998439	1	-0.301817	0.402824	0.277619	0.574833
Gohir.D02G194500	PIX13	Probable serine/threonine-protein kinase PIX13	0.902327	0.849353	0.443178	0.999999	1	0.454153	0.196028	0.292904	0.57487
Gohir.A11G090600	SYP71	Syntaxin-71	1.96911	0.75058	0.469008	0.999989	1	0.0881404	0.487269	0.292812	0.575273
Gohir.A12G146100	ARP3	Actin-related protein 3	2.23357	0.601997	0.406946	0.997495	1	-0.462454	-0.212493	0.268364	0.575357
Gohir.A01G094700	CLMP1	Protein CLMP1	1.94132	0.64528	0.390899	0.99991	1	-0.302063	-0.393419	0.292037	0.575592
Gohir.D03G066700	RPS5	40S ribosomal protein S5 (Fragment)	0.983268	0.615506	0.454232	0.994793	1	-0.412392	0.320662	0.241876	0.57567
Gohir.D08G212800	FHA2	FHA domain-containing protein FHA2	1.61603	0.593607	0.419663	0.999568	1	-0.493543	-0.0691045	0.288685	0.575933
Gohir.A08G236800	Trdmt1	tRNA (cytosine(38)-C(5))-methyltransferase	1.48221	0.605627	0.407058	0.999995	1	-0.449002	-0.211221	0.292866	0.576184
Gohir.A06G099300	HPGT2	Hydroxyproline O-galactosyltransferase HPGT2	2.09827	0.860785	0.425714	1	1	0.496517	-0.000873264	0.292916	0.57648
Gohir.A10G022600	SRF3	Protein STRUBBELIG-RECEPTOR FAMILY 3	1.77631	0.857781	0.435391	1	1	0.485386	0.108236	0.292913	0.577159
Gohir.A09G178000	At1g18440	Peptidyl-tRNA hydrolase, chloroplastic	0.889107	0.59503	0.416212	0.999619	1	-0.488271	-0.10801	0.289179	0.577667
Gohir.A09G122300	STL1	Probable glycosyltransferase STELLO1	2.3722	0.792766	0.387299	1	1	0.244464	-0.434008	0.292916	0.577863
Gohir.D04G075200	TCP20	Transcription factor TCP20	0.902216	0.778202	0.466674	0.999976	1	0.190496	0.460946	0.292677	0.578291
Gohir.D02G168100	N	TMV resistance protein N	1.70414	0.806094	0.390034	1	1	0.293852	-0.403178	0.292915	0.578534
Gohir.A11G190100	TFCD	Tubulin-folding cofactor D	2.38827	0.621816	0.455963	0.943576	1	-0.389011	0.340187	-0.260128	0.578552
Gohir.A06G089200	EDR1	Serine/threonine-protein kinase EDR1	0.893848	0.63237	0.457801	0.999442	1	-0.349904	0.360905	0.287448	0.579061
Gohir.D02G162200	PEX14	Peroxisomal membrane protein PEX14	1.7798	0.582605	0.407692	0.979434	1	-0.534312	-0.204079	0.0913383	0.579206
Gohir.D05G126200	PH0670	Aspartate racemase	1.19327	0.774735	0.467226	0.999986	1	0.17765	0.467175	0.292784	0.579254
Gohir.D04G075700	At1g71210	Pentatricopeptide repeat-containing protein At1g71210	1.83084	0.840282	0.449735	1	1	0.420541	0.269965	0.292916	0.579255
Gohir.A06G139700	CIPK23	CBL-interacting serine/threonine-protein kinase 23	1.43436	0.811944	0.460308	0.999994	1	0.315532	0.389169	0.29286	0.580327
Gohir.D11G121600	MORC4	MORC family CW-type zinc finger protein 4	2.19865	0.763574	0.468559	0.999998	1	0.136289	0.482207	0.292895	0.580419
Gohir.D11G184500	Syncrip	Heterogeneous nuclear ribonucleoprotein Q	1.96431	0.620969	0.397971	0.999863	1	-0.392151	-0.313687	0.291577	0.580688
Gohir.D01G017400	rmp	RNA polymerase II subunit 5-mediating protein homolog	2.14589	0.582366	0.439448	0.986918	1	-0.535197	0.153972	0.164693	0.580747
Gohir.A11G111200	ctps	CTP synthase	1.39568	0.608002	0.452557	0.993484	1	-0.440201	0.301778	0.229045	0.580783
Gohir.D09G147300	SRT1	NAD-dependent protein deacetylase SRT1	1.11531	0.807533	0.461502	0.999989	1	0.299185	0.402639	0.292813	0.580835
Gohir.D05G290500	At4g02580	NADH dehydrogenase [ubiquinone] flavoprotein 2, mitochondrial	2.13986	0.858117	0.436601	1	1	0.486631	0.121869	0.292915	0.580915
Gohir.1Z029700	slr0093	DnAJ-like protein slr0093	2.20997	0.733542	0.38134	1	1	0.0250018	-0.501204	0.292912	0.581058
Gohir.A08G195900	APX1	L-ascorbate peroxidase, cytosolic	2.43627	0.728863	0.381254	0.999987	1	0.00766624	-0.50217	0.292793	0.581344
Gohir.A06G121800	At5g01610	Uncharacterized protein At5g01610	2.45383	0.658143	0.387384	0.999986	1	-0.254399	-0.433056	0.292776	0.581355
Gohir.A11G185100	At5g49610	F-box protein At5g49610	1.63364	0.6641	0.386275	0.999975	1	-0.232322	-0.445558	0.292672	0.581509
Gohir.A06G161900	At3g56080	Probable methyltransferase PMT22	2.31993	0.637222	0.459398	0.999771	1	-0.331922	0.378917	0.29067	0.581583
Gohir.D05G380300	PSKR	Phytosulfokine receptor 1	0.978207	0.861685	0.420943	0.999988	1	0.499853	-0.054673	0.292798	0.58187
Gohir.A05G238800	EHD3	PHD finger protein EHD3	2.53703	0.632653	0.393593	0.999994	1	-0.348855	-0.363046	0.292858	0.582467
Gohir.A07G137600	yuiD	Uncharacterized membrane protein YuiD	1.95968	0.737992	0.470672	0.999257	1	0.041494	0.50603	0.285636	0.58256
Gohir.1Z037700	ALB3L3	ALBINO3-like protein 3, mitochondrial	1.6649	0.674157	0.467108	0.999831	1	-0.195056	0.465846	0.291258	0.583001
Gohir.D03G126700	DOF3.6	Dof zinc finger protein DOF3.6	1.54032	0.766092	0.468609	0.999984	1	0.145622	0.482772	0.292757	0.583079
Gohir.A03G136900	At1g60770	Pentatricopeptide repeat-containing protein At1g60770	2.06615	0.751379	0.469786	0.999991	1	0.0911005	0.49604	0.292828	0.583184
Gohir.D04G013700	SKIP5	F-box protein SKIP5	1.92852	0.632021	0.393659	0.999977	1	-0.351194	-0.362299	0.292689	0.583322
Gohir.A10G114100	SDN3	Small RNA degrading nuclease 3	1.56108	0.601994	0.407846	0.99995	1	-0.462464	-0.202343	0.292425	0.583377
Gohir.D05G039100	FBX13	F-box only protein 13	1.7744	0.688546	0.468795	0.999908	1	-0.141737	0.484859	0.292019	0.583483
Gohir.A04G024800	PBP1	Calcium-binding protein PBP1	1.64042	0.833537	0.455495	0.997487	1	0.395546	0.334909	0.26829	0.583609
Gohir.D12G003200	HT1	Serine/threonine-protein kinase HT1	2.65837	0.652938	0.387849	0.999453	1	-0.273685	-0.427811	0.287553	0.58362
Gohir.A05G185100	VPS35B	Vacuolar protein sorting-associated protein 35B	1.64906	0.58371	0.425438	0.995108	1	-0.530216	-0.00398902	0.244972	0.584086
Gohir.D12G270500	stk11ip	Serine/threonine-protein kinase 11-interacting protein	1.80906	0.661716	0.386348	0.999997	1	-0.241158	-0.444734	0.292886	0.584575
Gohir.A07G185000	PDCB3	PLASMODESMATA CALLOSE-BINDING PROTEIN 3	2.11464	0.686261	0.468709	0.999888	1	-0.150201	0.483894	0.291815	0.584697
Gohir.A06G026600	AVT6A	Amino acid transporter AVT6A	2.19607	0.601112	0.407983	0.999802	1	-0.465732	-0.200801	0.290971	0.584715
Gohir.A11G177900	At3g51120	Zinc finger CCCH domain-containing protein 44	2.15883	0.588148	0.444701	0.988605	1	-0.513772	0.213202	0.181224	0.585029
Gohir.A02G025500	faeA	Probable feruloyl esterase A	1.76496	0.631305	0.393387	0.999712	1	-0.353847	-0.36537	0.29009	0.585539
Gohir.D08G019700	RBG4	Glycine-rich RNA-binding protein 4, mitochondrial	2.09584	0.615462	0.456083	0.945937	1	-0.412555	0.341532	-0.236978	0.585666
Gohir.D03G110100	AGD1	ADP-ribosylation factor GTPase-activating protein AGD1	1.16262	0.700726	0.381523	0.99981	1	-0.0965993	-0.49913	0.291055	0.585812
Gohir.D13G237500	DMTF1	Cyclin-D-binding Myb-like transcription factor 1	1.65566	0.604902	0.446331	0.999957	1	-0.451688	0.231585	0.292496	0.585839
Gohir.D06G051200	3AT1	Coumaroyl-CoA:anthocyanidin 3-O-glucoside-6''-O-coumaroyltransferase 1	2.43722	0.616561	0.393009	0.990461	1	-0.408483	-0.369632	0.199424	0.58588
Gohir.A05G389700	PP2B10	F-box protein PP2-B10	1.62145	0.778016	0.467539	0.999999	1	0.189805	0.4707	0.292909	0.585987
Gohir.A10G079900	ASIL1	Trihelix transcription factor ASIL1	2.28031	0.76162	0.469343	0.999998	1	0.129048	0.491045	0.292898	0.586147
Gohir.D05G231300	PP2AB2	Serine/threonine protein phosphatase 2A 55 kDa regulatory subunit B beta isoform	1.9855	0.607863	0.401675	0.998153	1	-0.440717	-0.271917	0.274816	0.586254
Gohir.D05G239000	CSI3	Protein CELLULOSE SYNTHASE INTERACTIVE 3	1.60259	0.630427	0.465903	0.981131	1	-0.357102	0.452257	0.10797	0.586273
Gohir.D09G212200	SLP2	Shewanella-like protein phosphatase 2	1.15274	0.696515	0.469771	0.999995	1	-0.112204	0.495863	0.292867	0.586721
Gohir.A02G128200	PABN3	Polyadenylate-binding protein 3	1.34915	0.802584	0.46338	0.999999	1	0.280845	0.423813	0.29291	0.586761
Gohir.D08G181600	vps13A	Putative vacuolar protein sorting-associated protein 13A	1.54519	0.71421	0.470821	0.999808	1	-0.0466339	0.507702	0.29103	0.587056
Gohir.A12G196300	ERF2	Ethylene-responsive transcription factor 2	1.00274	0.691376	0.4694	0.999976	1	-0.131246	0.491681	0.292685	0.587061
Gohir.A10G037000	ASIL2	Trihelix transcription factor ASIL2	2.43149	0.632833	0.392807	0.999999	1	-0.348186	-0.371907	0.292906	0.587659
Gohir.D07G134500	At3g62260	Probable protein phosphatase 2C 49	2.08106	0.823773	0.457909	0.999998	1	0.359365	0.362123	0.292895	0.588272
Gohir.A05G411500	EXOSC7	Exosome complex component RRP42	2.33438	0.619059	0.45414	0.999816	1	-0.399226	0.319632	0.291109	0.588464
Gohir.A02G009000	At5g56700	Putative FBD-associated F-box protein At5g56700	0.923738	0.700157	0.471751	0.996738	1	-0.0987073	0.518192	0.260941	0.588521
Gohir.A06G111700	IP5P3	Type IV inositol polyphosphate 5-phosphatase 3	1.48191	0.825109	0.394082	1	1	0.364314	-0.357537	0.292915	0.588521
Gohir.A08G199800	KINB3	SNF1-related protein kinase regulatory subunit beta-3	2.48305	0.597365	0.441329	0.999981	1	-0.479618	0.175181	0.292731	0.588569
Gohir.A07G150200	B''ALPHA	Serine/threonine protein phosphatase 2A regulatory subunit B''alpha	1.05618	0.587298	0.436163	0.996254	1	-0.516921	0.11694	0.2562	0.58866
Gohir.D03G153500	RFC2	Replication factor C subunit 2	2.54876	0.671594	0.467755	0.999173	1	-0.204554	0.47314	0.284812	0.588916
Gohir.A01G065000	CHER1	Choline transporter protein 1	2.0492	0.817164	0.391518	1	1	0.334875	-0.386436	0.292914	0.589299
Gohir.A12G015700	PABN2	Polyadenylate-binding protein 2	2.05596	0.585697	0.42942	0.997537	1	-0.522856	0.0409124	0.268776	0.589316
Gohir.D07G078300	POT1B	Protection of telomeres protein 1b	0.918005	0.702297	0.471164	0.998572	1	-0.0907807	0.51157	0.27892	0.589696
Gohir.A08G217800	TH2	Bifunctional TH2 protein, mitochondrial	1.05417	0.642181	0.462079	0.999345	1	-0.313547	0.409145	0.286494	0.589737
Gohir.A05G375900	At4g24290	MACPF domain-containing protein At4g24290	1.24327	0.861703	0.416027	1	1	0.499918	-0.110097	0.292916	0.589779
Gohir.A08G154900	CIP111	Calmodulin-interacting protein 111	1.30395	0.605627	0.403407	0.999478	1	-0.449003	-0.252395	0.287796	0.590028
Gohir.D07G074800	FH20	Formin-like protein 20	1.37053	0.586535	0.421828	0.998412	1	-0.519751	-0.0446943	0.277349	0.590814
Gohir.D08G043700	ASK8	Shaggy-related protein kinase theta	1.29857	0.580946	0.422185	0.994146	1	-0.540458	-0.0406723	0.235535	0.590954
Gohir.A01G062300	TIF3I1	Eukaryotic translation initiation factor 3 subunit I	1.09116	0.672924	0.383842	0.999991	1	-0.199626	-0.472989	0.292833	0.591033
Gohir.D11G191600	At5g49610	F-box protein At5g49610	1.06413	0.59572	0.404209	0.993872	1	-0.485714	-0.243349	0.232856	0.591066
Gohir.A05G350900	ABCB20	ABC transporter B family member 20	2.13037	0.665873	0.384392	0.999064	1	-0.225751	-0.466789	0.283745	0.591072
Gohir.D02G143600	At2g42730	F-box/LRR-repeat protein At2g42730	1.68559	0.628706	0.458252	0.999617	1	-0.363479	0.36599	0.289167	0.59134
Gohir.D04G054700	FLXL2	Protein FLX-like 2	0.979825	0.587371	0.439305	0.995053	1	-0.51665	0.152364	0.244428	0.591512
Gohir.D05G122300	BRAP	BRCA1-associated protein	2.0356	0.668368	0.384403	0.999976	1	-0.216507	-0.466667	0.292681	0.591875
Gohir.A09G009700	EXO70B1	Exocyst complex component EXO70B1	2.33906	0.637146	0.389755	0.998083	1	-0.332204	-0.406323	0.274122	0.592116
Gohir.A01G171700	SKIP23	F-box protein SKIP23	0.960586	0.756913	0.470399	0.999985	1	0.111609	0.502947	0.292765	0.592557
Gohir.D08G110200	TIC32	Short-chain dehydrogenase TIC 32, chloroplastic	1.57134	0.567375	0.427725	0.974834	1	-0.59075	0.0217933	0.0462563	0.592959
Gohir.A01G158600	MKP1	Protein-tyrosine-phosphatase MKP1	1.73481	0.863787	0.417662	1	1	0.507642	-0.0916678	0.292916	0.593214
Gohir.A01G160100	At1g23390	F-box/kelch-repeat protein At1g23390	1.86506	0.648698	0.465803	0.996067	1	-0.289397	0.451128	0.254369	0.593272
Gohir.D02G135100	PSKR1	Phytosulfokine receptor 1	0.849053	0.707788	0.380413	1	1	-0.0704324	-0.511652	0.292916	0.593758
Gohir.A13G072200	IQD31	Protein IQ-DOMAIN 31	2.34703	0.830878	0.395278	1	1	0.385692	-0.344051	0.292915	0.594078
Gohir.D07G130400	FAS4	ATP-dependent RNA helicase DEAH13	2.09344	0.729412	0.379905	0.999999	1	0.00969979	-0.517381	0.292906	0.594618
Gohir.D11G006100	DENND6A	Protein DENND6A	2.49053	0.598366	0.400708	0.992363	1	-0.475909	-0.282818	0.21806	0.595
Gohir.A03G182500	mug40	DNA polymerase kappa	1.58674	0.626451	0.45949	0.99741	1	-0.371834	0.379954	0.267534	0.595147
Gohir.A06G019000	Tgs1	Trimethylguanosine synthase	1.00914	0.587241	0.432098	0.999301	1	-0.517132	0.0710987	0.286064	0.595242
Gohir.D04G173000	TBL13	Protein trichome birefringence-like 13	1.6436	0.844547	0.450582	1	1	0.436345	0.279511	0.292913	0.595249
Gohir.D04G186600	XRI1	Protein XRI1	1.42329	0.821276	0.391861	0.999987	1	0.350111	-0.382576	0.292784	0.595537
Gohir.A02G012400	FRS5	Protein FAR1-RELATED SEQUENCE 5	1.01439	0.784997	0.467672	0.999996	1	0.215675	0.472197	0.292875	0.596038
Gohir.A09G028500	RST1	Protein RST1	1.20768	0.582359	0.407743	0.987086	1	-0.535225	-0.203504	0.166342	0.596279
Gohir.A04G051400	Unc45a	Protein unc-45 homolog A	0.990758	0.632343	0.460893	0.998339	1	-0.350003	0.395768	0.276641	0.596376
Gohir.A13G219200	SPP	Signal peptide peptidase	1.5122	0.696155	0.380787	0.999981	1	-0.113538	-0.507432	0.292732	0.596716
Gohir.D03G085200	DIR3	Dirigent protein 3	1.12119	0.587092	0.451171	0.961957	1	-0.517687	0.286147	-0.0799654	0.596887
Gohir.A07G130100	At3g62260	Probable protein phosphatase 2C 49	2.57647	0.719037	0.379641	0.999997	1	-0.0287483	-0.520358	0.29289	0.597815
Gohir.A07G144300	RBCMT	Ribulose-1,5 bisphosphate carboxylase/oxygenase large subunit N-methyltransferase, chloroplastic	2.33192	0.586986	0.44165	0.99462	1	-0.518079	0.178807	0.24018	0.598385
Gohir.D11G208900	DG1	Pentatricopeptide repeat-containing protein At5g67570, chloroplastic	2.03807	0.689734	0.381144	0.999998	1	-0.137334	-0.503404	0.2929	0.598387
Gohir.D08G234300	xpo4	Exportin-4	2.23037	0.622841	0.461547	0.992272	1	-0.385214	0.403139	0.217172	0.598393
Gohir.A13G043400	At2g15310	Probable ADP-ribosylation factor At2g15310	0.893009	0.706977	0.475486	0.990254	1	-0.0734382	0.560309	0.197395	0.598586
Gohir.A07G187000	YMR253C	Uncharacterized membrane protein YMR253C	1.66643	0.587562	0.417714	0.999697	1	-0.515944	-0.0910831	0.289946	0.598801
Gohir.D13G126000	SAUR72	Auxin-responsive protein SAUR72	1.63807	0.837558	0.454494	0.999999	1	0.410447	0.323614	0.292909	0.599157
Gohir.D06G178400	At3g56030	Pentatricopeptide repeat-containing protein At3g56030	1.97254	0.605091	0.396224	0.99178	1	-0.450989	-0.333375	0.212344	0.599684
Gohir.A02G165900	ARL2	ADP-ribosylation factor-like protein 2	1.99758	0.598462	0.396642	0.986424	1	-0.475551	-0.328662	0.159851	0.599767
Gohir.D06G202400	SPAC23H3.12c	Uncharacterized protein C23H3.12c	1.17437	0.607378	0.399258	0.997974	1	-0.442514	-0.299168	0.273054	0.599899
Gohir.D12G123200	PAT18	Protein S-acyltransferase 18	1.06539	0.657667	0.466535	0.999603	1	-0.256163	0.459382	0.289028	0.600157
Gohir.D12G087900	PSL4	Glucosidase 2 subunit beta	2.50881	0.650766	0.386601	0.999987	1	-0.281734	-0.441885	0.292784	0.600299
Gohir.D05G053000	FIPS5	FIP1[V]-like protein	1.70669	0.646405	0.387504	0.999963	1	-0.297894	-0.431704	0.292556	0.600582
Gohir.D09G243500	At1g09600	Probable serine/threonine-protein kinase At1g09600	0.90365	0.667051	0.46833	0.999287	1	-0.221387	0.479616	0.285925	0.600663
Gohir.D10G075200	mrpl51	54S ribosomal protein L51, mitochondrial	0.991449	0.584072	0.426239	0.999183	1	-0.528875	0.0050396	0.284912	0.600757
Gohir.D13G056500	PIX13	Probable serine/threonine-protein kinase PIX13	2.04372	0.79953	0.465708	0.999998	1	0.26953	0.450057	0.292901	0.600823
Gohir.D04G182900	At1g11780	Alpha-ketoglutarate-dependent dioxygenase alkB	1.39357	0.667196	0.383583	0.999988	1	-0.220849	-0.475911	0.292794	0.600828
Gohir.D13G033500	At1g71180	Probable 3-hydroxyisobutyrate dehydrogenase-like 3, mitochondrial	2.46567	0.772585	0.46982	0.999999	1	0.169683	0.496417	0.292907	0.600847
Gohir.A11G214500	DG1	Pentatricopeptide repeat-containing protein At5g67570, chloroplastic	1.7483	0.859708	0.409714	1	1	0.492528	-0.181277	0.292913	0.601035
Gohir.A07G199400	Rnf4	E3 ubiquitin-protein ligase RNF4	1.89453	0.595507	0.443629	0.99971	1	-0.486503	0.201119	0.290076	0.601064
Gohir.D12G231100	GTF3C3	General transcription factor 3C polypeptide 3	2.48469	0.672586	0.468889	0.999842	1	-0.200875	0.485926	0.291368	0.601141
Gohir.D12G231000	murE	UDP-N-acetylmuramoyl-L-alanyl-D-glutamate--2,6-diaminopimelate ligase	2.61308	0.779059	0.469077	0.999994	1	0.193671	0.488049	0.292857	0.60122
Gohir.A10G026600	TIF3D1	Eukaryotic translation initiation factor 3 subunit D	2.60158	0.777483	0.469314	1	1	0.187833	0.490717	0.292916	0.601568
Gohir.A12G196900	TMKL1	Putative kinase-like protein TMKL1	1.87132	0.577823	0.428819	0.994356	1	-0.552033	0.03413	0.237597	0.601961
Gohir.D05G322100	TOR1L4	TORTIFOLIA1-like protein 4	2.25607	0.612246	0.462766	0.979682	1	-0.424475	0.416883	0.093773	0.602299
Gohir.A05G057900	ARR12	Two-component response regulator ARR12	2.35951	0.708673	0.472254	0.999694	1	-0.0671533	0.523859	0.289916	0.602486
Gohir.A10G024700	TFB2	RNA polymerase II transcription factor B subunit 2	1.65269	0.622671	0.393985	0.999951	1	-0.385844	-0.35863	0.292434	0.602502
Gohir.D09G215600	GAUT7	Probable galacturonosyltransferase 7	1.74988	0.585097	0.418841	0.999222	1	-0.525079	-0.0783719	0.285291	0.602695
Gohir.D03G123000	At3g12260	NADH dehydrogenase [ubiquinone] 1 alpha subcomplex subunit 6	1.98118	0.594622	0.45044	0.992032	1	-0.489781	0.277905	0.214822	0.602715
Gohir.A12G095900	SPL7	Squamosa promoter-binding-like protein 7	1.90922	0.649036	0.378862	0.972573	1	-0.288144	-0.529143	0.024087	0.602992
Gohir.A12G202700	RPA1C	Replication protein A 70 kDa DNA-binding subunit C	1.56323	0.722505	0.472547	0.999998	1	-0.0158962	0.527171	0.292899	0.603284
Gohir.A11G078900	CETN1	Centrin-1	2.29052	0.575149	0.407261	0.977809	1	-0.561942	-0.208941	0.07541	0.604253
Gohir.A05G290500	VTE5	Phytol kinase 1, chloroplastic	1.75619	0.590726	0.445668	0.995299	1	-0.504217	0.22411	0.246837	0.604474
Gohir.D05G165800	CHR28	Helicase-like transcription factor CHR28	1.80976	0.810481	0.463778	0.999998	1	0.310111	0.428299	0.292895	0.604481
Gohir.A05G077000	UBP12	Ubiquitin carboxyl-terminal hydrolase 12	2.5741	0.645447	0.464777	0.999252	1	-0.301445	0.439561	0.285587	0.604684
Gohir.A13G182200	TBL5	Protein trichome birefringence-like 5	1.3733	0.703671	0.472681	0.998758	1	-0.0856865	0.52868	0.280739	0.604698
Gohir.D08G022200	sf1	Branchpoint-bridging protein	2.32421	0.591273	0.40913	0.998669	1	-0.502193	-0.187861	0.27987	0.604828
Gohir.D07G143300	RH31	DEAD-box ATP-dependent RNA helicase 31	1.50183	0.668796	0.382878	0.999983	1	-0.214919	-0.483854	0.292753	0.604987
Gohir.D08G059500	RNP1	Heterogeneous nuclear ribonucleoprotein 1	2.12624	0.75628	0.471815	0.99997	1	0.109261	0.51891	0.292622	0.605667
Gohir.A06G089400	RABA5A	Ras-related protein RABA5a	0.986692	0.601446	0.399962	0.996414	1	-0.464495	-0.291233	0.257764	0.605817
Gohir.D01G083700	ENT1	Equilibrative nucleotide transporter 1	1.29951	0.568702	0.42443	0.985887	1	-0.585833	-0.0153525	0.154583	0.606079
Gohir.A03G047100	BSK3	Probable serine/threonine-protein kinase BSK3	1.9143	0.779101	0.469603	0.999997	1	0.193828	0.493972	0.292891	0.606105
Gohir.D01G162500	IYO	Transcriptional elongation regulator MINIYO	1.83782	0.715034	0.472706	0.999988	1	-0.0435794	0.528961	0.292803	0.606162
Gohir.D02G193200	At1g62350	Pentatricopeptide repeat-containing protein At1g62350	2.57752	0.778239	0.469762	0.999999	1	0.190634	0.495764	0.292904	0.606561
Gohir.A13G138300	At5g41620	Uncharacterized protein At5g41620	1.42614	0.753639	0.379335	0.999916	1	0.0994741	-0.523801	0.292092	0.607931
Gohir.A10G072900	EREX	PX domain-containing protein EREX	2.65162	0.571902	0.419671	0.989317	1	-0.573974	-0.0690123	0.188211	0.607974
Gohir.D02G118000	APY7	Probable apyrase 7	1.91261	0.591867	0.407537	0.998479	1	-0.499989	-0.205824	0.278006	0.60798
Gohir.D11G074600	VTI13	Vesicle transport v-SNARE 13	2.40422	0.584066	0.431549	0.999994	1	-0.5289	0.0649153	0.292858	0.608042
Gohir.D10G009200	CDS1	Phosphatidate cytidylyltransferase 1	2.61695	0.738953	0.472884	0.999999	1	0.0450536	0.530968	0.292904	0.608071
Gohir.A03G106800	FTSHI1	Probable inactive ATP-dependent zinc metalloprotease FTSHI 1, chloroplastic	1.95327	0.568303	0.429858	0.985498	1	-0.587309	0.0458513	0.150777	0.608086
Gohir.D11G243100	MS1	5-methyltetrahydropteroyltriglutamate--homocysteine methyltransferase 1	1.8158	0.615239	0.386573	0.976059	1	-0.413381	-0.442201	0.0582547	0.608128
Gohir.D01G077800	GIP1L	GBF-interacting protein 1-like	1.15686	0.640477	0.470366	0.982662	1	-0.31986	0.502578	0.122981	0.608292
Gohir.A07G176200	FTSHI3	Probable inactive ATP-dependent zinc metalloprotease FTSHI 3, chloroplastic	2.19528	0.63281	0.462811	0.998099	1	-0.348273	0.417392	0.274287	0.608887
Gohir.A13G213400	At1g55270	F-box/kelch-repeat protein At1g55270	2.01794	0.617209	0.394978	0.999989	1	-0.406082	-0.347427	0.292805	0.609379
Gohir.A03G044900	PCMP-E37	Putative pentatricopeptide repeat-containing protein At5g37570	1.40454	0.719001	0.473396	0.999449	1	-0.0288816	0.536745	0.287514	0.609585
Gohir.D02G111200	Tbc1d15	TBC1 domain family member 15	1.29939	0.587676	0.412624	0.999691	1	-0.515521	-0.148467	0.289889	0.609787
Gohir.D11G324800	At3g10140	DNA repair protein recA homolog 2, mitochondrial	1.00305	0.608303	0.398173	0.999515	1	-0.439085	-0.311407	0.288161	0.610579
Gohir.1Z050900	CID10	Polyadenylate-binding protein-interacting protein 10	2.23547	0.791885	0.383359	1	1	0.2412	-0.478429	0.292915	0.610631
Gohir.A12G230700	RHB1A	Probable E3 ubiquitin-protein ligase RHB1A	1.64469	0.861365	0.443173	1	1	0.498665	0.195975	0.292916	0.610633
Gohir.D09G067400	VCS	Enhancer of mRNA-decapping protein 4	2.04989	0.869828	0.418646	1	1	0.530029	-0.0805665	0.292914	0.610917
Gohir.A10G005900	At5g44450	Alpha N-terminal protein methyltransferase 1	1.40249	0.708367	0.472974	0.999983	1	-0.0682854	0.531987	0.292753	0.611046
Gohir.A11G048000	At1g65240	Aspartic proteinase-like protein 2	2.11606	0.606639	0.453026	0.999192	1	-0.44525	0.307062	0.284997	0.611358
Gohir.A10G012700	CPK21	Calcium-dependent protein kinase 21	2.45127	0.568797	0.424332	0.988032	1	-0.58548	-0.0164599	0.175608	0.61147
Gohir.A01G029000	ESD4	Ubiquitin-like-specific protease ESD4	2.03409	0.563058	0.432017	0.973586	1	-0.606747	0.0701926	0.0340152	0.61174
Gohir.A05G232600	At1g04910	Uncharacterized protein At1g04910	1.02627	0.795066	0.467816	0.99999	1	0.252989	0.473823	0.29282	0.611764
Gohir.D07G030300	CAF1-7	Probable CCR4-associated factor 1 homolog 7	1.4649	0.579679	0.403878	0.983224	1	-0.545156	-0.247082	0.128489	0.612171
Gohir.D11G099900	At5g41760	CMP-sialic acid transporter 1	1.1482	0.599288	0.40284	0.999787	1	-0.47249	-0.258788	0.290825	0.612207
Gohir.D02G194700	PRMT1	Probable protein arginine N-methyltransferase 1	1.13819	0.7083	0.473122	0.99998	1	-0.068533	0.533651	0.292717	0.612506
Gohir.D10G223000	gar2	Protein gar2	1.52861	0.795248	0.38369	1	1	0.253664	-0.474697	0.292912	0.612764
Gohir.D13G154600	fray2	Serine/threonine-protein kinase fray2	1.63964	0.673135	0.473586	0.991919	1	-0.198843	0.538886	0.213712	0.61287
Gohir.D01G122300	ATJ6	Chaperone protein dnaJ 6	2.39043	0.62351	0.459942	0.999132	1	-0.382733	0.385046	0.284404	0.612887
Gohir.A03G091200	ING1	PHD finger protein ING1	1.51281	0.639566	0.38754	0.999958	1	-0.323235	-0.431297	0.2925	0.613232
Gohir.A11G075600	CSN7	COP9 signalosome complex subunit 7	2.45757	0.693787	0.379251	0.999993	1	-0.122315	-0.52475	0.292852	0.613258
Gohir.D05G081400	NHL1	NDR1/HIN1-like protein 1	2.10549	0.733561	0.47363	0.999846	1	0.0250736	0.539376	0.291402	0.613572
Gohir.A05G402300	AZG1	Adenine/guanine permease AZG1	2.28838	0.833332	0.393217	1	1	0.394788	-0.36728	0.292916	0.613639
Gohir.A08G217300	xpo4	Exportin-4	2.52871	0.611434	0.39482	0.997597	1	-0.427484	-0.349213	0.269361	0.614204
Gohir.A02G045200	SPL7	Squamosa promoter-binding-like protein 7	2.46828	0.604943	0.455831	0.994912	1	-0.451535	0.338697	0.243047	0.614549
Gohir.D01G067300	NDUFAF2	Mimitin, mitochondrial	1.88194	0.605106	0.399041	0.999907	1	-0.450933	-0.301622	0.292005	0.616103
Gohir.D13G001300	At5g05130	Putative SWI/SNF-related matrix-associated actin-dependent regulator of chromatin subfamily A member 3-like 1	1.34459	0.829716	0.391628	1	1	0.381386	-0.385205	0.292915	0.616147
Gohir.A09G210300	Dml	2,3-dimethylmalate lyase	2.65716	0.590007	0.444345	0.941437	1	-0.506884	0.209187	-0.281092	0.6162
Gohir.A10G005000	JMJ14	Probable lysine-specific demethylase JMJ14	2.03888	0.565289	0.431817	0.956675	1	-0.598477	0.0679344	-0.131733	0.616558
Gohir.D09G169000	SGR5	Protein SHOOT GRAVITROPISM 5	2.48583	0.614633	0.462672	0.989076	1	-0.415628	0.415826	0.185841	0.616599
Gohir.A11G289300	RGA1	Putative disease resistance protein RGA1	1.93156	0.595206	0.451064	0.99567	1	-0.487617	0.284943	0.250474	0.617819
Gohir.D04G050100	PIX7	Probable serine/threonine-protein kinase PIX7	1.68485	0.871303	0.434341	0.999999	1	0.535493	0.0963974	0.292904	0.617931
Gohir.A10G086600	RKP	E3 ubiquitin-protein ligase RKP	2.52071	0.579367	0.406481	0.989588	1	-0.546313	-0.217737	0.190859	0.6183
Gohir.A07G156700	MYOB3	Myosin-binding protein 3	2.64193	0.580812	0.431986	0.999843	1	-0.540956	0.06984	0.291375	0.618393
Gohir.D03G139400	UFC	Protein UPSTREAM OF FLC	1.30088	0.641972	0.386321	0.999995	1	-0.314322	-0.44504	0.292863	0.618569
Gohir.A11G082900	BCHC2	BEACH domain-containing protein C2	2.56684	0.61884	0.461192	0.995893	1	-0.40004	0.399135	0.252664	0.619016
Gohir.A11G143300	At3g25440	Uncharacterized CRM domain-containing protein At3g25440, chloroplastic	1.25703	0.624126	0.462544	0.996495	1	-0.380451	0.414381	0.258564	0.61912
Gohir.D04G121200	PAE5	Pectin acetylesterase 5	1.45462	0.603598	0.460393	0.985521	1	-0.456519	0.39013	0.151005	0.619204
Gohir.D04G187200	NUDT25	Nudix hydrolase 25	1.72608	0.874033	0.427393	1	1	0.545608	0.0180534	0.292912	0.619525
Gohir.A03G030900	EVN	Dolichol kinase EVAN	1.23578	0.871135	0.415592	1	1	0.534872	-0.115006	0.292916	0.620576
Gohir.A05G098300	RAD51D	DNA repair protein RAD51 homolog 4	0.972295	0.658786	0.382719	0.999996	1	-0.252013	-0.485647	0.292873	0.620595
Gohir.D04G176900	At1g09660/At1g09670	KH domain-containing protein At1g09660/At1g09670	1.61799	0.795037	0.46883	0.999997	1	0.25288	0.48526	0.292887	0.620652
Gohir.A07G122300	PTM	DDT domain-containing protein PTM	0.979362	0.651387	0.467914	0.999313	1	-0.279431	0.474932	0.286182	0.620921
Gohir.D09G120000	SAP11	Zinc finger AN1 and C2H2 domain-containing stress-associated protein 11	1.91728	0.64908	0.468117	0.998155	1	-0.287983	0.477218	0.274832	0.621453
Gohir.A02G061400	ARAD1	Probable arabinosyltransferase ARAD1	2.3259	0.599513	0.400828	0.999916	1	-0.471656	-0.281467	0.292089	0.622092
Gohir.D06G116900	SDG41	Protein SET DOMAIN GROUP 41	1.79881	0.831053	0.460365	0.999997	1	0.386342	0.389818	0.292889	0.622095
Gohir.A08G078300	CALS3	Callose synthase 3	0.909874	0.665889	0.38094	0.999075	1	-0.225692	-0.505713	0.283848	0.622296
Gohir.A08G189200	Daglb	Sn1-specific diacylglycerol lipase beta	1.59299	0.569634	0.425748	0.992492	1	-0.582379	-0.000495057	0.219327	0.62231
Gohir.A05G069800	NADK1	NAD(H) kinase 1	1.89288	0.820837	0.46344	0.999999	1	0.348484	0.424482	0.29291	0.622432
Gohir.A13G143700	AGD5	Probable ADP-ribosylation factor GTPase-activating protein AGD5	2.45988	0.630212	0.46365	0.998587	1	-0.357898	0.426857	0.279066	0.623038
Gohir.A08G182400	rbr-2	Lysine-specific demethylase rbr-2	1.82102	0.630888	0.466081	0.994186	1	-0.355396	0.454269	0.23593	0.623161
Gohir.D10G013900	PPR336	Pentatricopeptide repeat-containing protein At1g61870, mitochondrial	1.65913	0.616936	0.386338	0.986325	1	-0.407096	-0.444851	0.158879	0.623588
Gohir.A02G097500	WNK8	Serine/threonine-protein kinase WNK8	1.42851	0.643598	0.385336	0.999995	1	-0.308295	-0.456143	0.292866	0.623605
Gohir.D13G112300	S2P	Membrane-bound transcription factor site-2 protease homolog	1.2857	0.581951	0.414052	0.999617	1	-0.536738	-0.132368	0.28916	0.623876
Gohir.A09G155500	RNR1	Ribonuclease II, chloroplastic/mitochondrial	1.26654	0.788858	0.381368	0.999963	1	0.229983	-0.500882	0.292555	0.62399
Gohir.D09G164000	PP2A	Serine/threonine-protein phosphatase PP2A catalytic subunit	1.20991	0.597289	0.396509	0.992954	1	-0.479901	-0.330163	0.223856	0.624038
Gohir.A10G062200	At1g51745	Uncharacterized protein At1g51745	1.8956	0.584771	0.403229	0.99253	1	-0.526287	-0.254398	0.219704	0.624473
Gohir.D10G133000	NTH1	Endonuclease III homolog 1, chloroplastic	2.44512	0.56617	0.409806	0.976157	1	-0.595212	-0.180245	0.0592219	0.624719
Gohir.D03G029200	NAGS2	Probable amino-acid acetyltransferase NAGS2, chloroplastic	2.35099	0.741265	0.37708	1	1	0.0536222	-0.549235	0.292916	0.624768
Gohir.D08G172300	EDR2	Protein ENHANCED DISEASE RESISTANCE 2	1.82419	0.650986	0.468085	0.999693	1	-0.28092	0.476858	0.289904	0.624783
Gohir.D05G226500	OVA7	Serine--tRNA ligase, chloroplastic/mitochondrial	2.61544	0.626589	0.465665	0.993077	1	-0.371325	0.449576	0.225059	0.625022
Gohir.D07G142800	yuiD	Uncharacterized membrane protein YuiD	2.64275	0.590399	0.446609	0.999047	1	-0.505431	0.234713	0.283572	0.625271
Gohir.D04G023500	pigl	Probable N-acetylglucosaminyl-phosphatidylinositol de-N-acetylase	1.87871	0.570303	0.412122	0.988176	1	-0.579897	-0.154127	0.177023	0.625598
Gohir.A12G131400	PMS1	DNA mismatch repair protein PMS1	1.82776	0.635274	0.471305	0.981845	1	-0.33914	0.513164	0.114971	0.625757
Gohir.D01G001600	TRN1	Transportin-1	1.94988	0.604846	0.392426	0.991975	1	-0.451896	-0.376207	0.214259	0.625818
Gohir.A08G132500	AN	C-terminal binding protein AN	2.56009	0.59161	0.403119	0.998146	1	-0.500942	-0.255641	0.274742	0.625922
Gohir.A01G117200	LPEAT1	Lysophospholipid acyltransferase LPEAT1	1.0919	0.817911	0.464684	1	1	0.337641	0.43851	0.292916	0.626173
Gohir.D06G058500	GRV2	DnaJ homolog subfamily C GRV2	2.40017	0.675219	0.477335	0.98374	1	-0.191119	0.58115	0.133547	0.626176
Gohir.A05G193900	At1g19430	Probable methyltransferase PMT28	2.23603	0.852548	0.45231	1	1	0.465995	0.298994	0.292915	0.626377
Gohir.A13G099000	ATG1C	Serine/threonine-protein kinase ATG1c	1.29335	0.629891	0.388236	0.999832	1	-0.359089	-0.423446	0.291266	0.626967
Gohir.D04G075100	ACR6	ACT domain-containing protein ACR6	1.27857	0.777486	0.47225	0.99974	1	0.187843	0.523816	0.290363	0.627677
Gohir.D05G050000	TOM1L2	TOM1-like protein 2	0.971815	0.570856	0.447019	0.977218	1	-0.577849	0.239338	0.0696195	0.629317
Gohir.D03G117300	GONST2	GDP-mannose transporter GONST2	0.929304	0.714541	0.475036	0.999996	1	-0.0454076	0.555229	0.292878	0.62938
Gohir.D03G079900	CPK3	Calcium-dependent protein kinase 3	1.77294	0.584305	0.455843	0.964958	1	-0.528013	0.338834	-0.0505466	0.629414
Gohir.D07G080800	fmt	Methionyl-tRNA formyltransferase	1.27135	0.588692	0.404224	0.998103	1	-0.511754	-0.243184	0.27432	0.62951
Gohir.A11G141600	EDS1B	Protein EDS1B	2.6018	0.578894	0.44244	0.995339	1	-0.548064	0.18771	0.247234	0.629869
Gohir.A02G048100	MTERF6	Transcription termination factor MTERF6, chloroplastic/mitochondrial	1.00583	0.784081	0.471543	0.99998	1	0.21228	0.515851	0.292723	0.629962
Gohir.D13G044800	ERV1	FAD-linked sulfhydryl oxidase ERV1	1.14654	0.642726	0.473129	0.982796	1	-0.311525	0.533727	0.124292	0.630366
Gohir.A05G347300	yipf1	Protein YIPF1 homolog	2.45867	0.873015	0.437807	1	1	0.541838	0.135468	0.292916	0.630666
Gohir.A11G227800	ICMTB	Protein-S-isoprenylcysteine O-methyltransferase B	1.62159	0.791877	0.470532	1	1	0.241169	0.504444	0.292914	0.631209
Gohir.A08G119700	At1g02370	Pentatricopeptide repeat-containing protein At1g02370, mitochondrial	2.06606	0.854567	0.45219	1	1	0.473476	0.297638	0.292916	0.631322
Gohir.A03G138900	FRYL	Protein furry homolog-like	2.36588	0.581948	0.445888	0.994933	1	-0.536746	0.226587	0.243254	0.631356
Gohir.D03G011300	SPCP31B10.02	UPF0651 protein P31B10.02, mitochondrial	1.64529	0.562343	0.420223	0.985769	1	-0.609397	-0.0627874	0.153436	0.631545
Gohir.A03G024800	At5g58410	E3 ubiquitin-protein ligase listerin	2.12094	0.658663	0.470164	0.999851	1	-0.252471	0.500301	0.291457	0.631657
Gohir.A10G141100	Tbc1d15	TBC1 domain family member 15	1.02502	0.625072	0.464843	0.995901	1	-0.376947	0.440302	0.252743	0.632324
Gohir.D13G218700	LIP2	Octanoyltransferase	2.27597	0.571258	0.41343	0.992524	1	-0.576359	-0.139385	0.21964	0.632344
Gohir.A11G116500	MORC4	MORC family CW-type zinc finger protein 4	1.14397	0.866748	0.444646	0.999992	1	0.518613	0.212579	0.292841	0.63238
Gohir.D11G270300	At4g27220	Probable disease resistance protein At4g27220	0.937758	0.631022	0.38718	0.999776	1	-0.354897	-0.435351	0.290722	0.632457
Gohir.D03G033300	SS4	Probable starch synthase 4, chloroplastic/amyloplastic	2.20899	0.571946	0.437656	0.993622	1	-0.573812	0.133775	0.230401	0.632645
Gohir.D08G011200	DOF3.6	Dof zinc finger protein DOF3.6	2.45205	0.631527	0.386864	0.999516	1	-0.353025	-0.438912	0.288172	0.632704
Gohir.D01G125900	FAD2	Delta(12)-fatty-acid desaturase FAD2	1.60577	0.878048	0.42359	0.999999	1	0.560486	-0.0248319	0.292911	0.632897
Gohir.D11G333000	DGD1	Digalactosyldiacylglycerol synthase 1, chloroplastic	0.917971	0.574379	0.409327	0.992268	1	-0.564793	-0.18564	0.21713	0.632929
Gohir.A13G199900	ETN8	Equilibrative nucleotide transporter 8	2.10277	0.869668	0.409036	0.999797	1	0.529435	-0.188918	0.290925	0.632952
Gohir.D05G312900	CCT5	T-complex protein 1 subunit epsilon	2.13141	0.661739	0.473487	0.993762	1	-0.241071	0.537763	0.231773	0.633264
Gohir.D04G072000	BZIP23	Basic leucine zipper 23	1.70501	0.666592	0.47191	0.999154	1	-0.223089	0.519984	0.284622	0.633374
Gohir.A06G117600	SAC9	Probable phosphoinositide phosphatase SAC9	1.8997	0.849687	0.454956	0.999983	1	0.455392	0.328829	0.292745	0.633412
Gohir.A01G158700	COIL	Coilin	2.15546	0.593357	0.451983	0.997018	1	-0.494469	0.295311	0.263686	0.633434
Gohir.D05G131500	GC5	Golgin candidate 5	2.44738	0.595637	0.400679	0.999939	1	-0.486021	-0.283146	0.292316	0.633906
Gohir.D12G024600	FUT11	Glycoprotein 3-alpha-L-fucosyltransferase A	2.3309	0.5798	0.402925	0.990194	1	-0.544707	-0.257824	0.196808	0.633965
Gohir.D05G336800	IRL5	Plant intracellular Ras-group-related LRR protein 5	1.99767	0.837924	0.391833	1	1	0.411802	-0.382888	0.292913	0.63402
Gohir.A07G110300	At1g67190	F-box/LRR-repeat protein At1g67190	1.09402	0.574534	0.436275	0.99712	1	-0.564222	0.118197	0.264686	0.634331
Gohir.1Z083600	UBC34	Ubiquitin-conjugating enzyme E2 34	0.907543	0.814742	0.466535	0.999921	1	0.325898	0.45938	0.29214	0.634496
Gohir.D11G232400	HEMH	Ferrochelatase-2, chloroplastic	1.65496	0.5977	0.453295	0.998538	1	-0.478377	0.310099	0.278588	0.634521
Gohir.D05G021500	GAI	DELLA protein GAI	1.80442	0.649167	0.475385	0.978867	1	-0.287657	0.559163	0.0857797	0.63464
Gohir.A09G176200	dph2	2-(3-amino-3-carboxypropyl)histidine synthase subunit 2	2.22281	0.558193	0.41777	0.977105	1	-0.624774	-0.0904483	0.0685111	0.634993
Gohir.A10G054000	MORF7	Multiple organellar RNA editing factor 7, mitochondrial	2.22206	0.876702	0.417451	1	1	0.555501	-0.0940385	0.292916	0.634999
Gohir.1Z042400	At3g46220	E3 UFM1-protein ligase 1 homolog	1.27622	0.565345	0.410682	0.957096	1	-0.598272	-0.170361	-0.127611	0.635009
Gohir.D05G351300	DTX18	Protein DETOXIFICATION 18	0.906648	0.87826	0.430524	1	1	0.561272	0.0533548	0.292915	0.635352
Gohir.A13G106100	secA	Protein translocase subunit SecA	1.89763	0.646976	0.46938	0.997992	1	-0.295778	0.491466	0.273236	0.635359
Gohir.A04G093500	Ipo11	Importin-11	2.45008	0.806853	0.468326	1	1	0.296664	0.479572	0.292912	0.63545
Gohir.D10G201500	ALA1	Phospholipid-transporting ATPase 1	1.17257	0.729874	0.375758	0.999999	1	0.0114109	-0.564139	0.292905	0.635749
Gohir.A01G105900	tsr1	Pre-rRNA-processing protein TSR1 homolog	1.09689	0.588424	0.458662	0.96351	1	-0.51275	0.370616	-0.0647419	0.635972
Gohir.D01G101600	lon2	Lon protease 2	1.2257	0.58255	0.424334	0.934907	1	-0.534515	-0.0164334	-0.34509	0.636446
Gohir.D05G218700	RGA3	Putative disease resistance protein RGA3	1.00983	0.68383	0.479841	0.979502	1	-0.159209	0.609408	0.0920051	0.636546
Gohir.D10G007400	EXO84B	Exocyst complex component EXO84B	2.20992	0.671928	0.378942	0.999999	1	-0.203315	-0.528234	0.29291	0.63731
Gohir.D09G077500	At1g30090	F-box/kelch-repeat protein At1g30090	1.5221	0.727057	0.375529	1	1	0.000971813	-0.566716	0.292913	0.637939
Gohir.D12G164000	asnsd1	Asparagine synthetase domain-containing protein 1	1.3894	0.664627	0.472478	0.998438	1	-0.23037	0.526391	0.277608	0.638141
Gohir.A11G307900	nol10	Nucleolar protein 10	2.34026	0.854632	0.398125	1	1	0.473718	-0.311946	0.292916	0.638372
Gohir.A05G396800	GAMYB	Transcription factor GAMYB	1.35273	0.878824	0.432052	0.999999	1	0.563362	0.0705822	0.292911	0.63887
Gohir.D13G019200	TRP4	Telomere repeat-binding protein 4	1.24692	0.57474	0.402301	0.98473	1	-0.563459	-0.264866	0.143247	0.638874
Gohir.A05G285300	DPBF3	ABSCISIC ACID-INSENSITIVE 5-like protein 2	1.91538	0.848356	0.395117	1	1	0.450459	-0.34586	0.292913	0.639007
Gohir.D07G068700	TCP14	Transcription factor TCP14	1.36998	0.847136	0.457035	0.999977	1	0.445938	0.352272	0.292692	0.639237
Gohir.D13G000100	CYP98A2	Cytochrome P450 98A2	1.39981	0.854892	0.453497	1	1	0.474681	0.31238	0.292916	0.639299
Gohir.A10G192000	FRS3	Protein FAR1-RELATED SEQUENCE 3	1.49501	0.640586	0.383821	0.999605	1	-0.319456	-0.473228	0.289043	0.639955
Gohir.A11G314100	SPL17	Squamosa promoter-binding-like protein 17	1.72531	0.736646	0.476169	0.999992	1	0.0365048	0.56801	0.292839	0.640096
Gohir.D07G092700	AMP1	Probable glutamate carboxypeptidase AMP1	1.99154	0.749532	0.475743	0.999947	1	0.0842549	0.563207	0.292402	0.640156
Gohir.A11G167500	CTU2	Cytoplasmic tRNA 2-thiolation protein 2	1.82781	0.633089	0.467335	0.997252	1	-0.347237	0.468402	0.265979	0.640874
Gohir.D03G027000	dnaJ	Chaperone protein DnaJ	0.977235	0.598223	0.396087	0.997413	1	-0.476439	-0.334926	0.267563	0.640905
Gohir.A05G311200	REM4.1	Remorin 4.1	1.01373	0.716302	0.476894	0.998488	1	-0.0388815	0.576185	0.278097	0.640967
Gohir.A04G078200	PAH1	Phosphatidate phosphatase PAH1	1.0801	0.668954	0.378858	0.999966	1	-0.214337	-0.529178	0.292583	0.641541
Gohir.A02G070400	At1g77260	Probable methyltransferase PMT10	1.17644	0.557146	0.426151	0.983198	1	-0.628652	0.00405347	0.128231	0.64161
Gohir.A02G008600	At3g59210	F-box/LRR-repeat protein At3g59210	1.20782	0.875437	0.412471	1	1	0.550811	-0.150197	0.292916	0.641679
Gohir.A06G107000	CRYD	Cryptochrome DASH, chloroplastic/mitochondrial	2.68618	0.800297	0.470334	0.999997	1	0.272372	0.502216	0.292888	0.642021
Gohir.D06G031200	DRB1	Double-stranded RNA-binding protein 1	1.60791	0.601125	0.395004	0.998055	1	-0.465685	-0.347135	0.273849	0.642152
Gohir.A01G033100	PLDZETA1	Phospholipase D zeta 1	1.73247	0.572138	0.402629	0.982907	1	-0.573101	-0.261167	0.12538	0.642163
Gohir.D08G158800	CHR10	Probable helicase CHR10	1.94129	0.666281	0.472611	0.999627	1	-0.224242	0.52789	0.289262	0.642359
Gohir.D07G125000	RLT1	Homeobox-DDT domain protein RLT1	1.12926	0.661637	0.473067	0.997166	1	-0.241448	0.533033	0.265134	0.642431
Gohir.D04G114600	LECRK81	L-type lectin-domain containing receptor kinase VIII.1	0.878441	0.667976	0.473726	0.99771	1	-0.21796	0.540465	0.270466	0.642465
Gohir.D10G105000	EME1B	Crossover junction endonuclease EME1B	2.26631	0.573034	0.41721	0.998753	1	-0.569778	-0.0967613	0.28069	0.642492
Gohir.D07G147600	ARF1	ADP-ribosylation factor 1	2.47665	0.569783	0.448856	0.978513	1	-0.581827	0.260047	0.0823142	0.642591
Gohir.A08G001600	RAB11C	Ras-related protein Rab11C	2.23067	0.755006	0.475693	0.999998	1	0.104539	0.562644	0.292897	0.642872
Gohir.D05G221800	DRB1	Double-stranded RNA-binding protein 1	2.62452	0.88105	0.428597	1	1	0.571611	0.0316265	0.292916	0.643071
Gohir.D05G104800	MOM1	Helicase protein MOM1	1.60671	0.610044	0.462411	0.994236	1	-0.432634	0.412887	0.236418	0.643072
Gohir.D12G269100	GC2	Golgin candidate 2	2.22758	0.647854	0.382114	1	1	-0.292523	-0.492469	0.292912	0.643346
Gohir.A04G047200	At3g14410	Probable sugar phosphate/phosphate translocator At3g14410	2.51656	0.671868	0.474408	0.997511	1	-0.203538	0.548151	0.268519	0.643428
Gohir.A12G116200	IQD1	Protein IQ-DOMAIN 1	2.32408	0.880677	0.420745	1	1	0.57023	-0.0568992	0.292916	0.643583
Gohir.D03G026000	Neurl1b	E3 ubiquitin-protein ligase NEURL1B	2.42793	0.875498	0.411668	1	1	0.551039	-0.159243	0.292914	0.64405
Gohir.A02G153900	PUB4	U-box domain-containing protein 4	1.36556	0.800714	0.47053	0.999999	1	0.273919	0.50443	0.29291	0.64442
Gohir.1Z066100	Rngtt	mRNA-capping enzyme	1.08962	0.747275	0.476361	0.999792	1	0.0758905	0.570172	0.290881	0.644568
Gohir.D09G091700	At3g44820	BTB/POZ domain-containing protein At3g44820	1.04288	0.576495	0.454635	0.969249	1	-0.556953	0.32521	-0.00849131	0.645004
Gohir.D11G214400	BXL6	Probable beta-D-xylosidase 6	1.51719	0.611264	0.461146	0.997847	1	-0.428115	0.398626	0.271813	0.645032
Gohir.D10G215400	GTF2F2	General transcription factor IIF subunit 2	0.850225	0.833909	0.462667	0.999995	1	0.396925	0.415767	0.292866	0.645122
Gohir.A13G211900	BIO3-BIO1	Bifunctional dethiobiotin synthetase/7,8-diamino-pelargonic acid aminotransferase, mitochondrial	1.40686	0.619638	0.463699	0.998249	1	-0.397084	0.427402	0.27575	0.645279
Gohir.A11G163600	ytpA	Phospholipase YtpA	2.2329	0.555956	0.417254	0.978343	1	-0.633062	-0.0962678	0.080644	0.645398
Gohir.A10G167300	PLDZETA1	Phospholipase D zeta 1	1.80909	0.637786	0.473601	0.983683	1	-0.329833	0.539057	0.132984	0.6458
Gohir.A06G172500	Dnajc2	DnaJ homolog subfamily C member 2	1.85515	0.84633	0.458532	1	1	0.442952	0.369144	0.292916	0.64674
Gohir.D09G244100	EXO70B1	Exocyst complex component EXO70B1	1.48118	0.707708	0.476593	0.999956	1	-0.0707267	0.572786	0.292487	0.64702
Gohir.A08G080000	At3g13560	Glucan endo-1,3-beta-glucosidase 4	2.61966	0.57632	0.402003	0.950731	1	-0.557602	-0.268222	-0.18999	0.64727
Gohir.A08G162700	UVH1	DNA repair endonuclease UVH1	1.41686	0.57472	0.45208	0.982059	1	-0.563531	0.296402	0.117066	0.647399
Gohir.A01G001200	NHL13	NDR1/HIN1-like protein 13	1.00507	0.842828	0.391554	0.999995	1	0.429976	-0.386039	0.292867	0.647825
Gohir.D10G161300	BAM1	Beta-amylase 1, chloroplastic	1.42022	0.725419	0.4772	0.999745	1	-0.00509834	0.579634	0.290421	0.648341
Gohir.A03G183100	CBG06644	Zinc finger protein-like 1 homolog	1.53147	0.66796	0.473586	0.999722	1	-0.218019	0.538884	0.290196	0.649725
Gohir.D05G168100	SPHK1	Sphingosine kinase 1	1.18482	0.833402	0.463515	0.999999	1	0.395046	0.425329	0.292908	0.650201
Gohir.A10G067100	TRZ4	tRNAse Z TRZ4, mitochondrial	1.47697	0.789824	0.472954	0.999989	1	0.233563	0.531758	0.292812	0.650428
Gohir.D06G033300	PEPKR2	Serine/threonine-protein kinase PEPKR2	2.61878	0.727003	0.374182	0.999999	1	0.000770928	-0.581901	0.29291	0.651464
Gohir.D05G197200	TYW1	S-adenosyl-L-methionine-dependent tRNA 4-demethylwyosine synthase	0.904431	0.883344	0.430194	0.999979	1	0.580112	0.0496392	0.292713	0.651671
Gohir.D09G200300	HSFA5	Heat stress transcription factor A-5	2.19692	0.632525	0.384369	0.999863	1	-0.349326	-0.467046	0.291575	0.652056
Gohir.D12G006100	T92	Auxin-binding protein T92	1.75708	0.625182	0.386098	0.999532	1	-0.37654	-0.447555	0.288329	0.65209
Gohir.A09G185200	KPNB1	Importin subunit beta-1	1.17862	0.811473	0.38223	1	1	0.313784	-0.491167	0.292916	0.652308
Gohir.D12G157600	POD1	Protein POLLEN DEFECTIVE IN GUIDANCE 1	1.10081	0.577002	0.409176	0.99946	1	-0.555076	-0.187347	0.287619	0.652635
Gohir.A10G241100	PPRD2	Polyprenol reductase 2	0.865437	0.757536	0.476579	1	1	0.113915	0.572624	0.292913	0.653203
Gohir.A08G050800	Herc2	E3 ubiquitin-protein ligase HERC2	2.05626	0.576737	0.44317	0.998815	1	-0.556055	0.195939	0.281306	0.65324
Gohir.D01G169500	TBL12	Protein trichome birefringence-like 12	0.994543	0.675318	0.475176	0.999243	1	-0.190753	0.556813	0.285499	0.654169
Gohir.D07G015900	acy1	Aminoacylase-1	2.39163	0.594967	0.455174	0.998967	1	-0.488504	0.331286	0.282796	0.654493
Gohir.A11G267800	RALFL33	Protein RALF-like 33	2.16925	0.687403	0.476085	0.999991	1	-0.145972	0.567062	0.292828	0.654687
Gohir.D08G035700	NMNAT	Nicotinamide/nicotinic acid mononucleotide adenylyltransferase	1.03478	0.552472	0.425696	0.981468	1	-0.645975	-0.00107841	0.111277	0.65549
Gohir.D10G121100	GGPS	Geranylgeranyl pyrophosphate synthase, chloroplastic	1.61326	0.643218	0.471586	0.996556	1	-0.309702	0.516328	0.259158	0.655495
Gohir.D06G073700	AL5	PHD finger protein ALFIN-LIKE 5	1.09905	0.63718	0.474	0.986135	1	-0.33208	0.543553	0.157023	0.656036
Gohir.D02G024300	METTL13	Methyltransferase-like protein 13	2.38868	0.647296	0.380665	0.999977	1	-0.29459	-0.508808	0.292691	0.656763
Gohir.D07G116400	NEK5	Serine/threonine-protein kinase Nek5	1.48228	0.585947	0.453817	0.995291	1	-0.521927	0.315984	0.246765	0.658139
Gohir.D01G131400	At1g09600	Probable serine/threonine-protein kinase At1g09600	1.17308	0.738955	0.477972	0.999947	1	0.0450606	0.588336	0.292395	0.658532
Gohir.D09G078500	Alg14	UDP-N-acetylglucosamine transferase subunit ALG14 homolog	1.04477	0.657633	0.472982	0.999905	1	-0.256289	0.532074	0.291984	0.658818
Gohir.A01G185800	ERG	GTP-binding protein ERG	1.30903	0.759265	0.477141	0.99977	1	0.120324	0.578961	0.290664	0.658907
Gohir.D01G069100	zgc:163107	UPF0505 protein C16orf62 homolog	2.51573	0.555117	0.440483	0.975097	1	-0.636173	0.165641	0.0488323	0.659195
Gohir.D11G049700	KIAA0922	Transmembrane protein 131-like	1.86597	0.766652	0.476931	0.999047	1	0.147695	0.576601	0.28358	0.659318
Gohir.A09G053700	GATA1	GATA transcription factor 1	2.47673	0.566242	0.410825	0.99357	1	-0.594947	-0.168758	0.229896	0.659768
Gohir.D10G106100	MKS1	Protein MKS1	1.9153	0.847975	0.459942	0.999998	1	0.449048	0.385042	0.292894	0.660067
Gohir.A13G089800	wdr3	WD repeat-containing protein 3 homolog	1.0674	0.588504	0.398689	0.999003	1	-0.512453	-0.305588	0.28314	0.660424
Gohir.A11G038300	SCPL45	Serine carboxypeptidase-like 45	1.80523	0.869928	0.402461	1	1	0.530399	-0.263053	0.292914	0.660544
Gohir.A10G213400	ABCB20	ABC transporter B family member 20	2.1089	0.707637	0.373657	1	1	-0.0709898	-0.587822	0.292914	0.660585
Gohir.A04G095500	SIEL	Protein SIEL	1.09438	0.622745	0.465857	0.999653	1	-0.38557	0.451738	0.289515	0.66072
Gohir.D11G086100	KINUB	Kinesin-like protein KIN-UB	1.31301	0.634708	0.382853	0.999986	1	-0.34124	-0.484144	0.292782	0.660728
Gohir.D07G124600	At5g01110	Pentatricopeptide repeat-containing protein At5g01110	0.888567	0.585612	0.393715	0.988678	1	-0.52317	-0.361668	0.181946	0.661525
Gohir.A13G026800	PPR336	Pentatricopeptide repeat-containing protein At1g61870, mitochondrial	2.38785	0.741163	0.478199	0.999999	1	0.0532419	0.59089	0.292911	0.661651
Gohir.D11G001100	CNGC20	Probable cyclic nucleotide-gated ion channel 20, chloroplastic	2.24268	0.744497	0.478103	0.999982	1	0.0655978	0.589808	0.292741	0.66172
Gohir.A08G225300	RHL1	DNA-binding protein RHL1	2.32993	0.707548	0.478148	0.999801	1	-0.0713222	0.590321	0.290965	0.661987
Gohir.D04G013000	RH17	DEAD-box ATP-dependent RNA helicase 17	2.48706	0.885205	0.433736	1	1	0.587008	0.0895715	0.292916	0.662119
Gohir.D11G085300	KU80	ATP-dependent DNA helicase 2 subunit KU80	1.88506	0.673431	0.376065	0.999926	1	-0.197747	-0.56067	0.292196	0.662445
Gohir.D02G176700	SPBC1703.11	OPA3-like protein	2.25802	0.604662	0.41454	0.922471	1	-0.452579	-0.126861	-0.466989	0.66257
Gohir.D10G254600	dscc1	Sister chromatid cohesion protein DCC1	1.84144	0.704735	0.478053	0.999913	1	-0.0817463	0.589245	0.292065	0.662717
Gohir.A01G183800	truA	tRNA pseudouridine synthase A	1.28218	0.549677	0.4299	0.978733	1	-0.65633	0.0463159	0.0844656	0.663361
Gohir.D12G195300	pcnB	Poly(A) polymerase I	2.21108	0.879962	0.441722	1	1	0.567579	0.179619	0.292914	0.663481
Gohir.D06G037800	At4g19870	F-box/kelch-repeat protein At4g19870	0.994168	0.885375	0.417241	0.999999	1	0.587639	-0.0964128	0.29291	0.663635
Gohir.D12G112600	At5g41260	Probable serine/threonine-protein kinase At5g41260	2.2928	0.733405	0.372975	0.999999	1	0.0244946	-0.595511	0.292911	0.664101
Gohir.D12G070700	Otud3	OTU domain-containing protein 3	0.913967	0.566567	0.435328	0.998514	1	-0.593744	0.107517	0.278349	0.664507
Gohir.A10G242200	EMB2279	Pentatricopeptide repeat-containing protein At1g30610, chloroplastic	2.49861	0.635925	0.382067	0.99989	1	-0.336728	-0.492998	0.291843	0.664534
Gohir.A06G188200	At3g16010	Pentatricopeptide repeat-containing protein At3g16010	0.938199	0.574235	0.402275	0.993341	1	-0.56533	-0.26515	0.227649	0.664625
Gohir.D13G233200	PUB33	U-box domain-containing protein 33	2.1598	0.671223	0.475603	0.999694	1	-0.205927	0.561628	0.289914	0.664742
Gohir.D05G014100	PAT24	Protein S-acyltransferase 24	2.41399	0.668317	0.376473	0.999999	1	-0.216695	-0.556075	0.292909	0.66481
Gohir.D08G202100	BHLH120	Transcription factor bHLH120	1.65143	0.550501	0.421131	0.981536	1	-0.653276	-0.0525539	0.111946	0.664879
Gohir.D06G079600	FAP2	Fatty-acid-binding protein 2	1.67468	0.599967	0.458988	0.999242	1	-0.469977	0.374295	0.285484	0.665189
Gohir.D10G135200	At2g32000	DNA topoisomerase 3-beta	1.36393	0.552127	0.437437	0.961193	1	-0.647252	0.131302	-0.0874549	0.666201
Gohir.D13G036300	CYP40	Peptidyl-prolyl cis-trans isomerase CYP40	1.26094	0.888267	0.424399	1	1	0.598354	-0.0157015	0.292915	0.666388
Gohir.D03G086800	SPBC18H10.05	Uncharacterized WD repeat-containing protein C18H10.05	2.51234	0.650177	0.379017	0.99999	1	-0.283916	-0.527392	0.292816	0.666702
Gohir.D02G025200	At1g04910	Uncharacterized protein At1g04910	1.73476	0.580429	0.396623	0.991133	1	-0.542375	-0.328886	0.206009	0.666916
Gohir.A10G100500	At3g52640/At3g52650	Nicastrin	1.34597	0.601781	0.466873	0.982972	1	-0.463255	0.463194	0.126021	0.667109
Gohir.A10G137400	GCN2	eIF-2-alpha kinase GCN2	1.62148	0.592423	0.3953	0.998789	1	-0.497929	-0.343801	0.281044	0.667172
Gohir.D12G045600	CPN60A2	Chaperonin 60 subunit alpha 2, chloroplastic	1.44802	0.862895	0.397044	0.999999	1	0.504335	-0.324134	0.292907	0.667242
Gohir.D08G068100	zgc:153521	UPF0565 protein C2orf69 homolog	1.23099	0.576616	0.403657	0.997862	1	-0.556504	-0.249571	0.271958	0.66779
Gohir.D10G155300	ITN1	Ankyrin repeat-containing protein ITN1	0.934841	0.636667	0.470488	0.999134	1	-0.333978	0.503957	0.284428	0.668142
Gohir.A05G238700	EHD3	PHD finger protein EHD3	1.63124	0.622914	0.384646	0.999511	1	-0.384941	-0.463922	0.288127	0.668147
Gohir.D01G066400	At5g41620	Uncharacterized protein At5g41620	2.08822	0.710051	0.372811	1	1	-0.0620454	-0.597366	0.292916	0.668204
Gohir.A08G144200	FRA10AC1	Protein FRA10AC1	1.92629	0.83492	0.465493	1	1	0.400672	0.447637	0.292912	0.668367
Gohir.D09G066800	GFS12	Protein GFS12	1.11938	0.598155	0.386244	0.984858	1	-0.47669	-0.44591	0.144505	0.668544
Gohir.D09G115100	RTC2	Probable vacuolar amino acid transporter YPQ3	1.78633	0.744053	0.478797	0.99999	1	0.0639532	0.597636	0.292816	0.668581
Gohir.A12G028600	At1g63850	BTB/POZ domain-containing protein At1g63850	1.83501	0.640421	0.380643	1	1	-0.320067	-0.509058	0.292916	0.668867
Gohir.A05G009000	BT1	Adenine nucleotide transporter BT1, chloroplastic/mitochondrial	1.88386	0.77524	0.476706	0.999994	1	0.179519	0.574062	0.292859	0.668984
Gohir.D05G079200	TUBGCP6	Gamma-tubulin complex component 6	2.56237	0.577051	0.446607	0.999824	1	-0.554894	0.234693	0.291191	0.669164
Gohir.A13G186200	RRP46	Exosome complex exonuclease RRP46 homolog	2.67264	0.88019	0.443299	1	1	0.568425	0.19739	0.292915	0.66923
Gohir.A08G014100	sym-1	Protein sym-1	2.478	0.718745	0.479158	0.999889	1	-0.0298282	0.601713	0.291824	0.66941
Gohir.A06G101600	POLAR	Protein POLAR LOCALIZATION DURING ASYMMETRIC DIVISION AND REDISTRIBUTION	1.079	0.688977	0.478784	0.997411	1	-0.140139	0.597496	0.267545	0.669493
Gohir.A03G179300	MED32	Mediator of RNA polymerase II transcription subunit 32	2.4439	0.573536	0.397656	0.95381	1	-0.567918	-0.317229	-0.159815	0.669855
Gohir.D05G295200	WCRKC2	Thioredoxin-like 3-2, chloroplastic	1.64836	0.630904	0.47254	0.991677	1	-0.355335	0.527088	0.211339	0.669887
Gohir.A06G084100	ARID4	AT-rich interactive domain-containing protein 4	2.5901	0.580108	0.402599	0.999895	1	-0.543564	-0.261496	0.291892	0.670107
Gohir.A03G073500	SPAC4F10.19c	Uncharacterized zinc-finger protein C4F10.19c	1.75724	0.574005	0.447167	0.942953	1	-0.566181	0.241001	-0.26623	0.670463
Gohir.D13G143800	TOR1	Microtubule-associated protein TORTIFOLIA1	0.992497	0.730663	0.479314	0.999917	1	0.0143335	0.603465	0.292104	0.670596
Gohir.D01G175000	RPL3	60S ribosomal protein L3	1.50815	0.741718	0.479107	0.999985	1	0.055299	0.601131	0.292767	0.670917
Gohir.D10G186500	PI4KA1	Phosphatidylinositol 4-kinase alpha 1	1.51284	0.573243	0.438259	0.936757	1	-0.569003	0.140571	-0.326959	0.671138
Gohir.D09G102600	pitA	Phosphatidylinositol transfer protein 1	1.72806	0.887177	0.435306	1	1	0.594315	0.107271	0.292914	0.671205
Gohir.D08G075000	Prpf18	Pre-mRNA-splicing factor 18	1.24199	0.557938	0.430696	0.945972	1	-0.625721	0.0552948	-0.236641	0.671255
Gohir.A03G178200	ALDH6B2	Methylmalonate-semialdehyde dehydrogenase [acylating], mitochondrial	1.78135	0.657915	0.480005	0.981238	1	-0.255241	0.611258	0.109021	0.67132
Gohir.D02G137800	SGR5	Protein SHOOT GRAVITROPISM 5	2.09884	0.887142	0.435596	1	1	0.594186	0.110547	0.292915	0.671623
Gohir.D11G135600	ATG9	Autophagy-related protein 9	2.09751	0.8226	0.382405	1	1	0.35502	-0.489185	0.292916	0.671671
Gohir.A05G322800	UVR8	Ultraviolet-B receptor UVR8	1.27992	0.702116	0.372784	0.999998	1	-0.0914498	-0.597671	0.2929	0.671837
Gohir.D13G177600	TBP	TATA-box-binding protein	2.32161	0.85415	0.459324	1	1	0.471929	0.378083	0.292916	0.671911
Gohir.A09G097100	RIN1	RuvB-like protein 1	2.60334	0.720499	0.372156	0.999969	1	-0.0233292	-0.60475	0.292614	0.672227
Gohir.A09G174600	SFC1	Mitochondrial succinate-fumarate transporter 1	1.13329	0.600306	0.460551	0.998726	1	-0.468718	0.391916	0.280431	0.672262
Gohir.D07G126400	PTM	DDT domain-containing protein PTM	1.37737	0.555012	0.408429	0.960676	1	-0.63656	-0.195763	-0.0925139	0.672377
Gohir.A11G064700	SETD3	Histone-lysine N-methyltransferase setd3	1.1129	0.725204	0.479502	0.999957	1	-0.00589515	0.605587	0.292494	0.67255
Gohir.D04G034800	HVT1	DExH-box ATP-dependent RNA helicase DExH6	2.43619	0.697158	0.372957	1	1	-0.109821	-0.595712	0.292913	0.672854
Gohir.A04G107200	Os04g0629400	Uncharacterized protein Os04g0629400	1.41673	0.618519	0.472712	0.981324	1	-0.401228	0.529031	0.109864	0.672999
Gohir.D08G152700	BAM7	Beta-amylase 7	1.40657	0.581858	0.399879	0.998949	1	-0.53708	-0.292175	0.282613	0.673566
Gohir.A02G064900	STY46	Serine/threonine-protein kinase STY46	2.36084	0.564268	0.441306	0.995186	1	-0.602262	0.174927	0.24573	0.673574
Gohir.D10G133600	TGD1	Protein TRIGALACTOSYLDIACYLGLYCEROL 1, chloroplastic	0.879831	0.679046	0.374281	0.999973	1	-0.176939	-0.580791	0.292648	0.673995
Gohir.A10G171100	smek1	Serine/threonine-protein phosphatase 4 regulatory subunit 3	2.51857	0.802114	0.473609	0.999996	1	0.279104	0.539139	0.292878	0.674053
Gohir.D04G084400	ELM1	Mitochondrial fission protein ELM1	1.59676	0.829279	0.467811	1	1	0.379769	0.473775	0.292916	0.674157
Gohir.D05G287300	nt5c3	Cytosolic 5'-nucleotidase 3	1.49011	0.890219	0.421735	1	1	0.60559	-0.0457446	0.292913	0.674263
Gohir.D02G074200	SDN5	Small RNA degrading nuclease 5	1.45069	0.596713	0.392936	0.999903	1	-0.482032	-0.370453	0.291969	0.674416
Gohir.D12G212400	PLL1	Protein phosphatase 2C 29	1.56144	0.684591	0.478465	0.998651	1	-0.156391	0.59389	0.279693	0.674827
Gohir.D01G000300	CMC2	COX assembly mitochondrial protein 2 homolog	1.25275	0.646703	0.378437	0.999433	1	-0.296789	-0.533928	0.287361	0.675085
Gohir.D07G116900	SPI	Protein SPIRRIG	1.48421	0.884966	0.411341	0.999995	1	0.586121	-0.162929	0.29287	0.675172
Gohir.D09G100700	DIVARICATA	Transcription factor DIVARICATA	2.35053	0.889732	0.43257	1	1	0.603785	0.0764235	0.292915	0.675423
Gohir.D08G180400	SGPP	Haloacid dehalogenase-like hydrolase domain-containing protein Sgpp	1.9723	0.599235	0.460993	0.998136	1	-0.472687	0.396891	0.274645	0.675563
Gohir.D08G070100	nubpl	Iron-sulfur protein NUBPL	2.17932	0.664208	0.475801	0.999888	1	-0.231921	0.563855	0.29182	0.675928
Gohir.D01G050900	PAPD7	Non-canonical poly(A) RNA polymerase PAPD7	2.30573	0.655273	0.377126	1	1	-0.265033	-0.548715	0.292912	0.676113
Gohir.D05G308300	BPA1	Binding partner of ACD11 1	1.81364	0.881613	0.444114	1	1	0.573697	0.206586	0.292916	0.676465
Gohir.A08G231600	APL	Myb family transcription factor APL	0.89976	0.63691	0.468877	0.936167	1	-0.333077	0.485785	-0.332742	0.676495
Gohir.D03G160300	NDUFAF6	NADH dehydrogenase (ubiquinone) complex I, assembly factor 6	1.34204	0.793146	0.475287	0.999998	1	0.245874	0.55806	0.292898	0.676517
Gohir.D05G141400	EXO70A1	Exocyst complex component EXO70A1	1.3778	0.58024	0.39847	0.996773	1	-0.543075	-0.30806	0.261287	0.676832
Gohir.A05G404900	SRC2	Protein SRC2 homolog	1.30389	0.723185	0.479958	0.999892	1	-0.0133764	0.610731	0.291862	0.677019
Gohir.A07G116600	ATR3	NADPH-dependent diflavin oxidoreductase 1	1.44092	0.564123	0.410731	0.996377	1	-0.602799	-0.169813	0.257402	0.677096
Gohir.A02G110000	At1g77360	Pentatricopeptide repeat-containing protein At1g77360, mitochondrial	1.01247	0.711207	0.481382	0.995608	1	-0.0577618	0.626781	0.249867	0.677218
Gohir.A12G183000	AFP3	Ninja-family protein AFP3	2.00945	0.745536	0.479607	0.999997	1	0.0694491	0.606766	0.292883	0.677324
Gohir.A12G078600	UPL6	E3 ubiquitin-protein ligase UPL6	1.46303	0.555987	0.413574	0.990346	1	-0.632947	-0.137757	0.198298	0.677437
Gohir.D12G072200	ELI1	Pentatricopeptide repeat-containing protein ELI1, chloroplastic	1.3615	0.646128	0.47521	0.995104	1	-0.298921	0.557191	0.244924	0.678088
Gohir.A01G098500	At3g47200	UPF0481 protein At3g47200	1.49354	0.614341	0.386063	0.999968	1	-0.41671	-0.447946	0.292607	0.678176
Gohir.D03G149500	XPB2	DNA repair helicase XPB2	0.873255	0.723188	0.371554	0.999999	1	-0.0133634	-0.611533	0.292905	0.678192
Gohir.A05G054300	RDR6	RNA-dependent RNA polymerase 6	1.47908	0.879254	0.446659	1	1	0.564955	0.235277	0.292912	0.678474
Gohir.A07G147100	SEC16B	Protein transport protein SEC16B homolog	1.77246	0.544189	0.423982	0.965355	1	-0.676668	-0.0204029	-0.046655	0.678581
Gohir.A02G167100	At5g17760	AAA-ATPase At5g17760	2.02597	0.579312	0.454698	0.994269	1	-0.546514	0.325917	0.236747	0.678932
Gohir.D08G115000	CRK4	CDPK-related kinase 4	2.0252	0.856769	0.392224	1	1	0.481635	-0.378482	0.292916	0.678985
Gohir.A02G015900	RH21	DEAD-box ATP-dependent RNA helicase 21	1.9025	0.855282	0.391604	1	1	0.476125	-0.385468	0.292913	0.679028
Gohir.A09G214200	At2g14440	Putative leucine-rich repeat receptor-like serine/threonine-protein kinase At2g14440	2.57368	0.785639	0.375013	1	1	0.218054	-0.572534	0.292914	0.679074
Gohir.A12G037500	At2g19490	DNA repair protein recA homolog 3, mitochondrial	1.15947	0.779859	0.477311	0.999874	1	0.196635	0.580888	0.291685	0.6791
Gohir.D05G025200	tilS	tRNA(Ile)-lysidine synthase	1.054	0.654476	0.475583	0.998004	1	-0.267986	0.561394	0.273353	0.679487
Gohir.D02G005900	RAPTOR1	Regulatory-associated protein of TOR 1	2.50436	0.557692	0.437938	0.993042	1	-0.626631	0.136944	0.224713	0.679644
Gohir.A08G122900	NAC69	NAC domain-containing protein 69	2.42405	0.820092	0.380811	1	1	0.345723	-0.507161	0.292916	0.680101
Gohir.D05G123100	TYRAAT2	Arogenate dehydrogenase 2, chloroplastic	1.49947	0.639795	0.473613	0.996758	1	-0.322387	0.539189	0.261143	0.680334
Gohir.A06G163400	NFXL2	NF-X1-type zinc finger protein NFXL2	2.02979	0.545435	0.424589	0.959388	1	-0.672052	-0.0135583	-0.105139	0.680361
Gohir.D11G200600	ORP3A	Oxysterol-binding protein-related protein 3A	2.15323	0.876661	0.402447	1	1	0.555349	-0.263212	0.292916	0.680803
Gohir.D12G249800	rutD	Putative aminoacrylate hydrolase RutD	0.867547	0.575855	0.391358	0.968663	1	-0.559324	-0.388239	-0.0142364	0.681011
Gohir.A11G301700	DAPB2	4-hydroxy-tetrahydrodipicolinate reductase 2, chloroplastic	2.07117	0.544195	0.430923	0.975576	1	-0.676647	0.0578558	0.0535264	0.681222
Gohir.D13G086600	BHLH49	Transcription factor bHLH49	2.17393	0.844129	0.387144	1	1	0.434795	-0.435761	0.292914	0.681713
Gohir.D12G093200	TKI1	TSL-kinase interacting protein 1	1.44149	0.564532	0.412019	0.998849	1	-0.601286	-0.155287	0.281631	0.68189
Gohir.A12G118500	ROMT-15	Tricin synthase 1	0.953071	0.632458	0.471833	0.997781	1	-0.349577	0.519122	0.271166	0.682072
Gohir.A02G165600	PYROXD2	Pyridine nucleotide-disulfide oxidoreductase domain-containing protein 2	2.26023	0.729857	0.371163	1	1	0.0113485	-0.615945	0.292912	0.682139
Gohir.A06G091900	SHH2	Protein SAWADEE HOMEODOMAIN HOMOLOG 2	1.70239	0.790549	0.476264	0.999999	1	0.236249	0.569072	0.292902	0.682238
Gohir.D07G026700	EMF1	Protein EMBRYONIC FLOWER 1	1.21499	0.788671	0.476519	0.999998	1	0.229289	0.571957	0.292898	0.682274
Gohir.D05G113000	At1g30680	Twinkle homolog protein, chloroplastic/mitochondrial	1.70158	0.591453	0.452898	0.934657	1	-0.501526	0.305619	-0.347539	0.682433
Gohir.D04G036000	GIP1	GBF-interacting protein 1	1.89146	0.569274	0.408078	0.99991	1	-0.583713	-0.199728	0.292038	0.682567
Gohir.D07G132500	MSH6	DNA mismatch repair protein MSH6	2.12953	0.569518	0.399327	0.989845	1	-0.582808	-0.298397	0.193386	0.682718
Gohir.A02G104000	ydiL	Putative membrane peptidase YdiL	1.74443	0.719458	0.480445	0.999993	1	-0.0271854	0.616224	0.292852	0.682813
Gohir.D10G218500	At1g30350	Probable pectate lyase 4	1.0716	0.698498	0.371864	0.999961	1	-0.104857	-0.608045	0.292532	0.682853
Gohir.D11G265700	At5g28040	Probable transcription factor At5g28040	2.1384	0.655309	0.376369	0.999996	1	-0.264898	-0.55725	0.292876	0.68299
Gohir.D04G092000	TRAPPC8	Trafficking protein particle complex subunit 8	2.66436	0.592111	0.459537	0.997654	1	-0.499085	0.380481	0.269926	0.683163
Gohir.A02G174900	BBD2	Bifunctional nuclease 2	2.18429	0.594068	0.466347	0.982944	1	-0.491836	0.457265	0.125742	0.683231
Gohir.A05G117200	At1g16060	AP2-like ethylene-responsive transcription factor At1g16060	2.62595	0.741033	0.480357	0.999994	1	0.0527631	0.615232	0.292859	0.683419
Gohir.D05G164500	CALS11	Callose synthase 11	2.17244	0.671171	0.477525	0.99978	1	-0.20612	0.583299	0.29076	0.683568
Gohir.A05G334200	BZIP19	Basic leucine zipper 19	1.52446	0.659337	0.476395	0.998852	1	-0.249973	0.570557	0.281662	0.683634
Gohir.A01G160200	SARD1	Protein SAR DEFICIENT 1	1.63317	0.725051	0.48067	0.999922	1	-0.00646135	0.618751	0.292152	0.684287
Gohir.D09G158000	MYB1	Transcription factor MYB1	1.52968	0.566948	0.443821	0.998278	1	-0.592331	0.203278	0.276038	0.684379
Gohir.A12G275700	RDR2	RNA-dependent RNA polymerase 2	1.38087	0.794824	0.47589	0.999994	1	0.252089	0.564862	0.292862	0.684388
Gohir.A03G106300	ACR4	ACT domain-containing protein ACR4	2.20753	0.712468	0.371127	1	1	-0.0530878	-0.616353	0.292913	0.684476
Gohir.D08G054700	MED33B	Mediator of RNA polymerase II transcription subunit 33B	2.41755	0.781946	0.477596	0.999997	1	0.204369	0.584091	0.292885	0.684625
Gohir.D05G270700	At4g08330	Uncharacterized protein At4g08330, chloroplastic	1.03829	0.725636	0.480755	0.999801	1	-0.00429218	0.619717	0.290963	0.684636
Gohir.D07G149800	PUX9	Plant UBX domain-containing protein 9	1.4856	0.789147	0.476723	0.999969	1	0.231053	0.574258	0.292612	0.684675
Gohir.A08G046600	UGT80A2	Sterol 3-beta-glucosyltransferase UGT80A2	1.35627	0.569454	0.451108	0.992332	1	-0.583046	0.285446	0.217763	0.68472
Gohir.A05G209900	At5g43190	F-box/kelch-repeat protein At5g43190	2.49562	0.856259	0.460538	0.999999	1	0.479747	0.391768	0.29291	0.685154
Gohir.A12G169300	DDB_G0274487	CTL-like protein DDB_G0274487	0.937578	0.721403	0.370871	0.999987	1	-0.0199798	-0.619236	0.29279	0.685258
Gohir.D06G007000	KdelR	ER lumen protein-retaining receptor	1.49142	0.75865	0.479756	0.999994	1	0.118043	0.60845	0.292857	0.685501
Gohir.D04G149100	SRM1	Transcription factor SRM1	2.28775	0.868253	0.396422	1	1	0.52419	-0.331145	0.292916	0.685734
Gohir.A05G045700	SHH1	Protein SAWADEE HOMEODOMAIN HOMOLOG 1	0.939263	0.616123	0.3843	0.999606	1	-0.410108	-0.46783	0.289051	0.686006
Gohir.D02G210600	Os01g0234100	B3 domain-containing protein Os01g0234100	1.71206	0.672178	0.477909	0.999752	1	-0.202388	0.587623	0.290485	0.686034
Gohir.D09G204300	stmA	Protein EFR3 homolog cmp44E	1.25037	0.61961	0.382973	0.998947	1	-0.397186	-0.482791	0.282599	0.68608
Gohir.A10G034200	ubtd1	Ubiquitin domain-containing protein 1	2.28875	0.587461	0.390757	0.992561	1	-0.516317	-0.39502	0.220001	0.686312
Gohir.D12G154500	At1g04910	Uncharacterized protein At1g04910	1.30012	0.665774	0.47733	0.99938	1	-0.22612	0.581102	0.286839	0.686358
Gohir.A06G160900	CLSY1	SNF2 domain-containing protein CLASSY 1	2.1842	0.692807	0.480344	0.998569	1	-0.125947	0.615075	0.278887	0.686991
Gohir.A06G193200	CSN1	COP9 signalosome complex subunit 1	1.25549	0.561036	0.406203	0.948261	1	-0.61424	-0.220872	-0.214202	0.686991
Gohir.A13G153300	PSPTO_1126	Renalase	0.960556	0.697903	0.480975	0.997931	1	-0.10706	0.622198	0.272634	0.687693
Gohir.D09G207800	SLP2	Shewanella-like protein phosphatase 2	1.91939	0.894693	0.427573	1	1	0.622169	0.0200855	0.292916	0.687966
Gohir.D10G235900	yipf1	Protein YIPF1 homolog	2.4837	0.629006	0.380759	0.9999	1	-0.362369	-0.507751	0.291935	0.68873
Gohir.D08G049200	At1g09680	Putative pentatricopeptide repeat-containing protein At1g09680	0.978703	0.632864	0.478371	0.965414	1	-0.348073	0.592832	-0.0460777	0.689004
Gohir.A09G149600	RPL12C	60S ribosomal protein L12-3	2.21233	0.632982	0.379859	0.999993	1	-0.347635	-0.517893	0.292851	0.689076
Gohir.A04G096900	At2g16880	Pentatricopeptide repeat-containing protein At2g16880	1.08037	0.607378	0.46952	0.989537	1	-0.442513	0.493042	0.19036	0.689307
Gohir.A03G145200	GALT6	Hydroxyproline O-galactosyltransferase GALT6	0.938456	0.774521	0.372711	0.999996	1	0.176857	-0.598497	0.292881	0.689388
Gohir.D11G039800	At4g24930	Thylakoid lumenal 17.9 kDa protein, chloroplastic	1.86354	0.893345	0.417583	0.999999	1	0.617174	-0.0925557	0.292911	0.689396
Gohir.D13G197000	RPA1A	Replication protein A 70 kDa DNA-binding subunit A	1.04263	0.83551	0.383496	0.999995	1	0.402858	-0.47689	0.292867	0.689557
Gohir.D05G203600	RBP47C	Polyadenylate-binding protein RBP47C	1.58419	0.778499	0.478488	0.999995	1	0.191597	0.594157	0.292869	0.689568
Gohir.D07G019300	rhp7	DNA repair protein rhp7	1.74653	0.606376	0.464697	0.99968	1	-0.446225	0.438656	0.289783	0.689572
Gohir.A05G005800	STY8	Serine/threonine-protein kinase STY8	1.53802	0.613218	0.469938	0.993077	1	-0.420872	0.497746	0.225062	0.689592
Gohir.A13G142100	CRLK1	Calcium/calmodulin-regulated receptor-like kinase 1	2.37984	0.724912	0.481166	0.999986	1	-0.00697511	0.62435	0.292779	0.689624
Gohir.D01G040800	ubtd1	Ubiquitin domain-containing protein 1	1.99493	0.588739	0.458028	0.999321	1	-0.511581	0.363463	0.286257	0.689756
Gohir.A05G274500	aq_1628	5'-3' exonuclease	1.75153	0.761147	0.3715	0.999999	1	0.127296	-0.612148	0.292905	0.690451
Gohir.D11G255200	FTSHI5	Probable inactive ATP-dependent zinc metalloprotease FTSHI 5, chloroplastic	1.7908	0.6376	0.473044	0.99963	1	-0.330522	0.532773	0.289291	0.690493
Gohir.D05G325800	BQ2027_MB2253C	Uncharacterized protein Mb2253c	0.90479	0.583633	0.394176	0.996942	1	-0.530503	-0.356477	0.262942	0.69112
Gohir.D05G028700	LRX4	Leucine-rich repeat extensin-like protein 4	2.63631	0.749919	0.480819	0.999934	1	0.0856887	0.620436	0.292268	0.691161
Gohir.A06G052400	TYRAAT1	Arogenate dehydrogenase 1, chloroplastic	1.11634	0.7953	0.476568	0.999996	1	0.253856	0.572506	0.292878	0.691364
Gohir.D10G081800	RH41	DEAD-box ATP-dependent RNA helicase 41	1.2206	0.834027	0.382853	1	1	0.397362	-0.48414	0.292914	0.691438
Gohir.D10G105100	RRP4	Exosome complex component RRP4 homolog	2.37246	0.643403	0.377458	0.999984	1	-0.309018	-0.54497	0.292758	0.691514
Gohir.A04G005700	FNBP4	Formin-binding protein 4	1.37448	0.683708	0.371982	0.999996	1	-0.159661	-0.606707	0.292875	0.692359
Gohir.A11G295300	ALY3	Protein ALWAYS EARLY 3	1.0987	0.617293	0.383256	0.99981	1	-0.405771	-0.479594	0.291054	0.692368
Gohir.A13G097300	RRP6L2	Protein RRP6-like 2	2.11442	0.543478	0.415326	0.976626	1	-0.679302	-0.118008	0.0638175	0.692423
Gohir.D13G136200	NUDT10	Nudix hydrolase 10	1.12624	0.809198	0.474419	0.999998	1	0.305354	0.548275	0.292899	0.692558
Gohir.D13G216000	BIO3-BIO1	Bifunctional dethiobiotin synthetase/7,8-diamino-pelargonic acid aminotransferase, mitochondrial	1.69859	0.583759	0.460213	0.992512	1	-0.530036	0.388098	0.219527	0.69264
Gohir.A01G196300	LPAT2	1-acyl-sn-glycerol-3-phosphate acyltransferase 2	1.9305	0.884798	0.445855	1	1	0.585502	0.226211	0.292914	0.692664
Gohir.D09G125800	ATXR4	Histone-lysine N-methyltransferase ATXR4	2.44136	0.58736	0.385756	0.980056	1	-0.516692	-0.451404	0.0974371	0.692986
Gohir.D13G125000	FUM2	Fumarate hydratase 2, chloroplastic	1.57938	0.59573	0.390245	0.999641	1	-0.485677	-0.400791	0.2894	0.693013
Gohir.A06G100000	TRS120	Trafficking protein particle complex II-specific subunit 120 homolog	1.5563	0.541482	0.425908	0.980267	1	-0.6867	0.00130508	0.0995058	0.693874
Gohir.D06G051400	TYRAAT1	Arogenate dehydrogenase 1, chloroplastic	2.10076	0.799646	0.476202	1	1	0.269959	0.568382	0.292915	0.694071
Gohir.D03G055500	SUFE1	SufE-like protein 1, chloroplastic/mitochondrial	2.61893	0.556501	0.451128	0.974625	1	-0.631043	0.285673	0.0442003	0.694102
Gohir.D12G180800	AGL65	Agamous-like MADS-box protein AGL65	2.02142	0.872833	0.454322	0.999999	1	0.541164	0.321678	0.292911	0.694357
Gohir.D13G073100	NPP2	Serine/threonine-protein phosphatase PP1 isozyme 2	0.881342	0.63779	0.473551	0.99966	1	-0.329819	0.538488	0.289582	0.694699
Gohir.A09G091800	At3g44820	BTB/POZ domain-containing protein At3g44820	0.90485	0.591858	0.461511	0.997265	1	-0.500026	0.402735	0.266107	0.695007
Gohir.A01G177200	SR34A	Serine/arginine-rich splicing factor SR34A	1.89021	0.607136	0.466618	0.998083	1	-0.443409	0.46032	0.27413	0.695452
Gohir.A05G119700	NRAMP1	Metal transporter Nramp1	1.00203	0.896969	0.423373	1	1	0.630601	-0.0272683	0.292916	0.695845
Gohir.A13G072500	MYB88	Transcription factor MYB88	2.50795	0.895301	0.434001	1	1	0.62442	0.092557	0.292914	0.695892
Gohir.A01G013400	DDB_G0271664	SPX and EXS domain-containing protein 1	1.92817	0.557294	0.412566	0.996717	1	-0.628107	-0.149121	0.260736	0.696232
Gohir.D07G177300	PCMP-E95	Pentatricopeptide repeat-containing protein At3g22150, chloroplastic	1.01111	0.681042	0.480251	0.998787	1	-0.169541	0.614029	0.281023	0.69624
Gohir.A06G142500	SPAC23H3.12c	Uncharacterized protein C23H3.12c	1.922	0.715536	0.369879	0.999999	1	-0.0417191	-0.630425	0.292908	0.696399
Gohir.D03G148900	HPTG1	Hydroxyproline O-galactosyltransferase HPGT1	1.50021	0.609856	0.384973	0.999988	1	-0.433332	-0.460242	0.292802	0.696658
Gohir.D10G008300	RABA5A	Ras-related protein RABA5a	1.38958	0.895648	0.433916	1	1	0.625706	0.0915989	0.292916	0.696921
Gohir.D11G275000	TAN	Microtubule-binding protein TANGLED	1.31171	0.797409	0.476893	0.999992	1	0.261672	0.576166	0.292835	0.697275
Gohir.1Z007500	GLX2-4	Probable hydroxyacylglutathione hydrolase 2, chloroplastic	2.11232	0.696504	0.481151	0.999699	1	-0.112245	0.624184	0.289964	0.69734
Gohir.D03G024500	ERF008	Ethylene-responsive transcription factor ERF008	1.76355	0.568161	0.399038	0.992881	1	-0.587835	-0.301652	0.223136	0.697377
Gohir.D01G179900	L2HGDH	L-2-hydroxyglutarate dehydrogenase, mitochondrial	2.44188	0.621568	0.470259	0.999574	1	-0.38993	0.501367	0.288743	0.697701
Gohir.A06G112200	Os01g0184500	DEAD-box ATP-dependent RNA helicase 39	1.80276	0.562609	0.401442	0.990854	1	-0.60841	-0.274543	0.203275	0.697752
Gohir.A02G084000	At1g04910	Uncharacterized protein At1g04910	1.43021	0.563538	0.456582	0.972103	1	-0.604968	0.347163	0.0194863	0.697774
Gohir.D09G033400	CXE11	Probable carboxylesterase 11	1.40187	0.623195	0.470749	0.999473	1	-0.383902	0.506893	0.287754	0.697942
Gohir.A02G155000	At4g37250	Probable LRR receptor-like serine/threonine-protein kinase At4g37250	2.20737	0.702342	0.37015	0.999995	1	-0.0906125	-0.627372	0.292866	0.698267
Gohir.D12G270400	rpc11	DNA-directed RNA polymerase III subunit RPC10	1.50682	0.606445	0.469244	0.992639	1	-0.445969	0.489926	0.220768	0.698322
Gohir.D09G097400	OFP6	Transcription repressor OFP6	0.891211	0.71302	0.481859	0.999979	1	-0.0510448	0.632161	0.292712	0.698508
Gohir.D01G079000	UKL3	Uridine kinase-like protein 3	1.89023	0.889892	0.408589	1	1	0.604376	-0.19396	0.292916	0.699064
Gohir.A07G153700	ALE2	Receptor-like serine/threonine-protein kinase ALE2	2.1422	0.659228	0.373343	0.998446	1	-0.250377	-0.591362	0.277687	0.699648
Gohir.D02G132000	At1g13630	Putative pentatricopeptide repeat-containing protein At1g13630	0.945649	0.554123	0.417954	0.997626	1	-0.639857	-0.0883779	0.269651	0.699957
Gohir.1Z040700	CSN8	COP9 signalosome complex subunit 8	1.49747	0.551479	0.445081	0.984775	1	-0.649653	0.217483	0.143692	0.699997
Gohir.A09G172600	Mospd2	Motile sperm domain-containing protein 2	2.47968	0.559135	0.446859	0.992373	1	-0.621285	0.237538	0.218156	0.700008
Gohir.D04G094700	At3g58530	F-box protein At3g58530	2.01371	0.592257	0.390441	0.999528	1	-0.498544	-0.398581	0.288293	0.700375
Gohir.A09G190600	TOM20	Mitochondrial import receptor subunit TOM20	1.81101	0.569092	0.454027	0.947742	1	-0.584386	0.318355	-0.219288	0.700674
Gohir.D07G154800	At1g08370	mRNA-decapping enzyme-like protein	1.33291	0.622087	0.381001	0.99993	1	-0.388006	-0.505024	0.292226	0.700709
Gohir.D01G220200	FBL3	F-box/LRR-repeat protein 3	1.60214	0.853862	0.463805	1	1	0.470864	0.428603	0.292915	0.700866
Gohir.D01G086900	ARP1	Probable RNA-binding protein ARP1	2.5013	0.572057	0.40087	0.99961	1	-0.573401	-0.281	0.289094	0.700946
Gohir.A13G072300	PBL3	Probable serine/threonine-protein kinase PBL3	0.855178	0.881707	0.450257	0.999999	1	0.574045	0.27585	0.292911	0.701011
Gohir.A01G015400	vps18	Vacuolar protein sorting-associated protein 18 homolog	2.14657	0.67154	0.479541	0.999418	1	-0.204755	0.606027	0.287211	0.701202
Gohir.D05G005100	RPA2B	Replication protein A 32 kDa subunit B	1.30527	0.898897	0.425264	1	1	0.637748	-0.00595027	0.292916	0.701824
Gohir.D05G306800	Os11g0148500	Pyruvate kinase 1, cytosolic	0.889643	0.821925	0.378643	1	1	0.352516	-0.53161	0.292916	0.701909
Gohir.D12G203100	MAG2L	RINT1-like protein MAG2L	0.932493	0.671675	0.479589	0.999575	1	-0.204254	0.606565	0.288751	0.702152
Gohir.D10G063400	At5g60570	F-box/kelch-repeat protein At5g60570	0.893201	0.567231	0.403621	0.99918	1	-0.591282	-0.249981	0.284881	0.702326
Gohir.A04G063700	FACE2	CAAX prenyl protease 2	2.29083	0.567395	0.449161	0.998101	1	-0.590675	0.263493	0.274299	0.702542
Gohir.A04G142700	VAC14	Protein VAC14 homolog	1.87495	0.557814	0.406087	0.993474	1	-0.626178	-0.222177	0.228951	0.702766
Gohir.A04G133800	At1g09660/At1g09670	KH domain-containing protein At1g09660/At1g09670	2.54734	0.682118	0.480682	0.999588	1	-0.165555	0.61889	0.288878	0.702769
Gohir.D02G011800	PPAN	Peter Pan-like protein	2.23241	0.682652	0.371014	0.999998	1	-0.163578	-0.617621	0.292895	0.702852
Gohir.A07G087000	GIP1	GBF-interacting protein 1	2.0023	0.551427	0.429968	0.997017	1	-0.649846	0.0470851	0.26368	0.702883
Gohir.D11G061100	SEU	Transcriptional corepressor SEUSS	2.63438	0.668887	0.372399	0.999971	1	-0.214583	-0.60201	0.29263	0.702918
Gohir.A01G010300	HLJ1	Protein HLJ1	2.33131	0.649577	0.482482	0.976287	1	-0.286138	0.639188	0.0604946	0.702919
Gohir.D01G203000	TKI1	TSL-kinase interacting protein 1	2.57759	0.572729	0.393088	0.988534	1	-0.570909	-0.368738	0.180528	0.703204
Gohir.D11G020600	At1g04910	Uncharacterized protein At1g04910	1.32012	0.5541	0.400075	0.973461	1	-0.639942	-0.289963	0.0327914	0.703335
Gohir.A02G110700	TCHQD	Glutathione S-transferase TCHQD	1.9632	0.570171	0.450856	0.998635	1	-0.580387	0.2826	0.279538	0.703458
Gohir.D05G315900	At4g28440	Uncharacterized protein At4g28440	1.42849	0.652922	0.374391	0.999772	1	-0.273742	-0.579545	0.29068	0.703777
Gohir.D10G034900	ubtd1	Ubiquitin domain-containing protein 1	2.01236	0.569897	0.39934	0.996792	1	-0.581405	-0.298249	0.261469	0.703812
Gohir.D06G061800	PERK1	Proline-rich receptor-like protein kinase PERK1	1.20817	0.783162	0.372139	0.999994	1	0.208875	-0.604944	0.292859	0.703813
Gohir.D04G161400	At4g26680	Pentatricopeptide repeat-containing protein At4g26680, mitochondrial	1.1035	0.593802	0.385356	0.991674	1	-0.492821	-0.455913	0.211308	0.703833
Gohir.D01G060900	Uhrf1bp1l	UHRF1-binding protein 1-like	1.83362	0.585395	0.392457	0.999147	1	-0.523974	-0.375853	0.284555	0.70483
Gohir.D03G018200	SUVR5	Histone-lysine N-methyltransferase SUVR5	1.68972	0.554955	0.413845	0.997717	1	-0.636773	-0.134704	0.270535	0.70485
Gohir.A12G118100	At1g80290	Glycosyltransferase family protein 64 C3	2.1963	0.635313	0.377283	0.999751	1	-0.338998	-0.546946	0.290472	0.706005
Gohir.D09G059500	At5g18950	Pentatricopeptide repeat-containing protein At5g18950	1.10705	0.644207	0.375673	0.999977	1	-0.306041	-0.565097	0.292695	0.706163
Gohir.D06G062800	TCX5	Protein tesmin/TSO1-like CXC 5	1.18333	0.86936	0.393322	1	1	0.528294	-0.366102	0.292916	0.706347
Gohir.D05G011100	At1g12760	E3 ubiquitin-protein ligase At1g12760	1.91899	0.570081	0.401206	0.99988	1	-0.580721	-0.27721	0.29174	0.706536
Gohir.D04G008700	Mettl6	Methyltransferase-like protein 6	0.978809	0.589766	0.469436	0.972272	1	-0.507775	0.492095	0.0211405	0.707418
Gohir.D06G115100	ASHH1	Histone-lysine N-methyltransferase ASHH1	1.6772	0.65543	0.373687	0.999982	1	-0.26445	-0.58749	0.292737	0.707654
Gohir.A11G321900	FBL11	BTB/POZ domain-containing protein FBL11	0.849847	0.668607	0.479758	0.999817	1	-0.21562	0.608471	0.291119	0.708152
Gohir.A02G058200	fcf2	rRNA-processing protein fcf2	2.68368	0.652928	0.373989	0.999999	1	-0.273724	-0.584077	0.292909	0.708425
Gohir.A11G254200	PUS7	Pseudouridylate synthase 7 homolog	2.59188	0.547136	0.44439	0.957676	1	-0.665748	0.209698	-0.121919	0.708561
Gohir.D06G211500	At5g23430	Katanin p80 WD40 repeat-containing subunit B1 homolog	2.19627	0.56257	0.404669	0.99811	1	-0.608554	-0.23816	0.274392	0.708766
Gohir.A08G111800	NLP7	Protein NLP7	1.49994	0.542417	0.409141	0.971957	1	-0.683236	-0.187745	0.0180513	0.708791
Gohir.A01G206300	At5g03905	Iron-sulfur assembly protein IscA-like 2, mitochondrial	2.42413	0.872093	0.394204	1	1	0.538421	-0.356159	0.292916	0.708905
Gohir.D11G125000	LSM2	Sm-like protein LSM2	1.44921	0.622701	0.474575	0.993281	1	-0.385731	0.55003	0.227059	0.709138
Gohir.A04G032700	GH3.17	Indole-3-acetic acid-amido synthetase GH3.17	0.871079	0.662228	0.372533	0.999881	1	-0.23926	-0.600498	0.291753	0.709199
Gohir.A04G088300	At3g09070	UPF0503 protein At3g09070, chloroplastic	1.98946	0.855357	0.464474	0.999998	1	0.476403	0.43614	0.2929	0.709202
Gohir.D03G097100	Os08g0135800	Zinc finger CCCH domain-containing protein 55	2.33482	0.546394	0.417469	0.947692	1	-0.668497	-0.0938397	-0.219776	0.709927
Gohir.A04G111800	CPK4	Calcium-dependent protein kinase 4	1.59332	0.553437	0.415348	0.998599	1	-0.642397	-0.117752	0.27918	0.710268
Gohir.D13G114500	EXD3	Exonuclease mut-7 homolog	1.48349	0.671112	0.480244	0.999958	1	-0.206339	0.613951	0.292502	0.710682
Gohir.D02G166900	FH8	Formin-like protein 8	0.968695	0.588783	0.390009	0.999248	1	-0.511417	-0.403454	0.285549	0.711239
Gohir.A04G025500	san	Probable N-acetyltransferase san	1.03118	0.622469	0.475537	0.991355	1	-0.38659	0.560876	0.208178	0.712301
Gohir.A13G167400	RBM42	RNA-binding protein 42	0.965863	0.802542	0.477774	1	1	0.28069	0.586103	0.292913	0.712813
Gohir.D07G205800	Rnf4	E3 ubiquitin-protein ligase RNF4	1.1263	0.735791	0.483367	0.999993	1	0.0333382	0.649165	0.292853	0.712945
Gohir.D01G174900	BAM1	Leucine-rich repeat receptor-like serine/threonine-protein kinase BAM1	1.61774	0.830501	0.379243	1	1	0.384297	-0.524846	0.292916	0.713405
Gohir.A01G071500	BHLH123	Transcription factor bHLH123	1.01882	0.86441	0.461642	0.999999	1	0.50995	0.404218	0.292911	0.713609
Gohir.A11G211800	RH16	DEAD-box ATP-dependent RNA helicase 16	2.6717	0.902433	0.4264	1	1	0.650848	0.00685832	0.292916	0.713758
Gohir.D11G275700	VAR3	Zinc finger protein VAR3, chloroplastic	1.51524	0.718076	0.484339	0.997715	1	-0.0323065	0.66013	0.270519	0.71414
Gohir.A12G020500	RHY1A	Probable E3 ubiquitin-protein ligase RHY1A	1.76465	0.808152	0.47712	0.999991	1	0.301479	0.578733	0.292826	0.71524
Gohir.D05G309200	kap123	Probable importin subunit beta-4	2.01152	0.79733	0.372742	0.999998	1	0.261378	-0.598138	0.2929	0.715457
Gohir.D03G122400	VPS29	Vacuolar protein sorting-associated protein 29	1.2285	0.59501	0.387198	0.99987	1	-0.488345	-0.43515	0.291644	0.716165
Gohir.D06G079000	PIGB	GPI mannosyltransferase 3	2.54128	0.55827	0.443462	0.999658	1	-0.624488	0.199238	0.289561	0.716607
Gohir.D03G157900	At4g12130	Putative transferase At4g12130, mitochondrial	0.863337	0.685579	0.482257	0.999868	1	-0.15273	0.636653	0.291618	0.716725
Gohir.A11G039300	At3g47570	Probable LRR receptor-like serine/threonine-protein kinase At3g47570	2.11063	0.850494	0.467214	0.999997	1	0.458383	0.467041	0.292889	0.716956
Gohir.A10G039200	TOM1	Tobamovirus multiplication protein 1	2.18624	0.562575	0.452169	0.994232	1	-0.608537	0.297404	0.236385	0.717387
Gohir.A03G041400	DOF3.6	Dof zinc finger protein DOF3.6	1.75384	0.83513	0.471699	1	1	0.401448	0.51761	0.292916	0.717552
Gohir.A11G265500	VAR3	Zinc finger protein VAR3, chloroplastic	1.44712	0.606547	0.383001	0.999621	1	-0.445593	-0.48247	0.289198	0.717611
Gohir.A05G319700	ISE2	DExH-box ATP-dependent RNA helicase DExH15 chloroplastic	1.12014	0.745387	0.484805	0.996685	1	0.0688961	0.66538	0.260422	0.717842
Gohir.A07G218400	EMB506	Ankyrin repeat domain-containing protein EMB506, chloroplastic	2.62345	0.73592	0.367741	1	1	0.0338161	-0.654526	0.292913	0.717876
Gohir.D13G213300	At3g62470	Pentatricopeptide repeat-containing protein At3g62470, mitochondrial	1.39095	0.640987	0.480775	0.987897	1	-0.317972	0.619935	0.174291	0.718194
Gohir.D10G025400	TFB2	RNA polymerase II transcription factor B subunit 2	1.86288	0.540754	0.431287	0.989708	1	-0.689397	0.0619526	0.192041	0.718322
Gohir.D11G238900	topbp1-A	DNA topoisomerase 2-binding protein 1-A	1.89147	0.658093	0.37109	0.997303	1	-0.254582	-0.616767	0.266481	0.718488
Gohir.D04G150400	LCBK1	Sphingoid long-chain bases kinase 1	1.37063	0.597619	0.423349	0.915519	1	-0.478677	-0.0275409	-0.535129	0.718507
Gohir.A11G103100	nfrkb	Nuclear factor related to kappa-B-binding protein	1.13617	0.660575	0.479883	0.999786	1	-0.245387	0.609888	0.290821	0.718856
Gohir.D01G045600	ATPAF1	ATP synthase mitochondrial F1 complex assembly factor 1	2.65662	0.747561	0.483687	0.999991	1	0.0769534	0.65277	0.29283	0.719569
Gohir.D12G232400	At1g63850	BTB/POZ domain-containing protein At1g63850	2.11322	0.567698	0.392701	0.952148	1	-0.589551	-0.3731	-0.176102	0.719574
Gohir.D02G011100	NLP8	Protein NLP8	1.33395	0.66416	0.485271	0.957717	1	-0.232101	0.670634	-0.121521	0.719992
Gohir.D11G153300	TMN12	Transmembrane 9 superfamily member 12	2.62753	0.621101	0.473084	0.999108	1	-0.391662	0.533221	0.284174	0.720055
Gohir.A01G029100	eIF-2gamma	Eukaryotic translation initiation factor 2 subunit 3	2.3193	0.789669	0.480381	0.999998	1	0.232987	0.615503	0.292897	0.720357
Gohir.D12G234800	EFL1	Elongation factor-like GTPase 1	0.940029	0.655645	0.481859	0.992938	1	-0.263654	0.632166	0.223696	0.720547
Gohir.D09G008700	EXO70B1	Exocyst complex component EXO70B1	1.19664	0.787139	0.480789	0.999827	1	0.223614	0.620096	0.291216	0.720645
Gohir.D05G245000	UGT80B1	Sterol 3-beta-glucosyltransferase UGT80B1	2.50046	0.719529	0.484188	0.999983	1	-0.0269253	0.658419	0.292751	0.721071
Gohir.A09G135600	CTR1	Serine/threonine-protein kinase CTR1	2.10617	0.571576	0.394199	0.995592	1	-0.57518	-0.356209	0.249713	0.721161
Gohir.A09G110200	SCAF11	Protein SCAF11	2.58903	0.53767	0.41626	0.983574	1	-0.700823	-0.107473	0.13192	0.721183
Gohir.D01G037400	SRG1	Protein SRG1	2.01268	0.583086	0.44463	0.925439	1	-0.532531	0.212404	-0.437892	0.721425
Gohir.D13G059500	PRMT6	Probable protein arginine N-methyltransferase 6	2.18972	0.82885	0.377886	1	1	0.37818	-0.540139	0.292916	0.721505
Gohir.A10G142200	TAF1	Transcription initiation factor TFIID subunit 1	2.11323	0.544461	0.440125	0.990044	1	-0.675661	0.161608	0.19533	0.721657
Gohir.A13G124600	At2g44510	Protein BCCIP homolog	1.29249	0.722314	0.484279	0.999983	1	-0.0166026	0.659453	0.292754	0.721705
Gohir.A12G158600	RPOT1-TOM	DNA-directed RNA polymerase 1B, mitochondrial	0.928762	0.865863	0.38923	1	1	0.515333	-0.412242	0.292916	0.722019
Gohir.A11G038900	MNR1	(+)-neomenthol dehydrogenase	1.05547	0.581233	0.383265	0.973926	1	-0.539398	-0.479496	0.0373547	0.722677
Gohir.A03G170700	MSSP2	Monosaccharide-sensing protein 2	2.63219	0.582719	0.468994	0.969802	1	-0.533889	0.487104	-0.00307382	0.722715
Gohir.D13G145300	PDIL5-3	Protein disulfide-isomerase 5-3	1.74288	0.751593	0.483828	0.999995	1	0.0918917	0.654361	0.29287	0.722776
Gohir.D01G171400	Os08g0191100	Putative aconitate hydratase, cytoplasmic	1.15079	0.596955	0.383181	0.945095	1	-0.481136	-0.480444	-0.245231	0.722812
Gohir.D11G151400	PEX13	Peroxisomal membrane protein 13	1.40548	0.624415	0.479933	0.978086	1	-0.37938	0.610451	0.0781251	0.722968
Gohir.A05G200300	RBP47C	Polyadenylate-binding protein RBP47C	1.2835	0.682588	0.482626	0.999903	1	-0.163814	0.640808	0.291968	0.72299
Gohir.D05G351500	At1g62930	Pentatricopeptide repeat-containing protein At1g62930, chloroplastic	0.935984	0.903859	0.41787	1	1	0.656135	-0.08932	0.292915	0.724079
Gohir.A12G011200	CRPK1	Cold-responsive protein kinase 1	1.7008	0.552628	0.445984	0.945987	1	-0.645396	0.227666	-0.236488	0.724082
Gohir.D12G047400	purH	Bifunctional purine biosynthesis protein PurH	0.849873	0.782112	0.481645	0.999995	1	0.204987	0.629745	0.29287	0.724134
Gohir.D09G032000	At3g48440	Zinc finger CCCH domain-containing protein 43	2.42587	0.718828	0.367062	0.999985	1	-0.029521	-0.662185	0.292768	0.724619
Gohir.1Z054600	SPL9	Squamosa promoter-binding-like protein 9	2.19878	0.875402	0.393073	1	1	0.550683	-0.368912	0.292916	0.724671
Gohir.A10G120500	THIM	Hydroxyethylthiazole kinase	2.03971	0.609274	0.475302	0.986022	1	-0.435486	0.558231	0.155907	0.724967
Gohir.A03G023400	EPFL6	EPIDERMAL PATTERNING FACTOR-like protein 6	1.30915	0.880827	0.455785	0.999998	1	0.570784	0.33817	0.292894	0.725218
Gohir.D12G211600	AHL13	AT-hook motif nuclear-localized protein 13	1.49531	0.779815	0.369479	1	1	0.196473	-0.634938	0.292915	0.726324
Gohir.A08G131800	TMEM8B	Transmembrane protein 8B	1.55307	0.656869	0.371402	0.999968	1	-0.259118	-0.613249	0.292602	0.727209
Gohir.D07G061100	ALA9	Putative phospholipid-transporting ATPase 9	2.56729	0.901764	0.412266	1	1	0.64837	-0.152505	0.292916	0.727627
Gohir.A08G041400	LIMYB	L10-interacting MYB domain-containing protein	1.44926	0.837436	0.472533	0.999668	1	0.409993	0.527013	0.289659	0.727832
Gohir.D07G196400	RNP1	Heterogeneous nuclear ribonucleoprotein 1	2.42901	0.61229	0.380181	0.999986	1	-0.424311	-0.514265	0.292777	0.728167
Gohir.A08G064300	TIFY4B	Protein TIFY 4B	1.23208	0.659204	0.370883	0.999828	1	-0.250466	-0.619107	0.291226	0.728587
Gohir.D06G157200	EBS	Chromatin remodeling protein EBS	0.919871	0.56329	0.390279	0.964005	1	-0.605887	-0.400414	-0.0598898	0.72871
Gohir.D05G224100	WDTC1	WD and tetratricopeptide repeats protein 1	1.91291	0.558767	0.457418	0.95686	1	-0.622646	0.356583	-0.129922	0.729191
Gohir.A09G022700	GLCAT14B	Beta-glucuronosyltransferase GlcAT14B	1.95241	0.5653	0.451635	0.939688	1	-0.598437	0.291386	-0.29823	0.729365
Gohir.D07G101900	At5g08530	NADH dehydrogenase [ubiquinone] flavoprotein 1, mitochondrial	2.04391	0.558261	0.455201	0.988372	1	-0.624523	0.33159	0.178943	0.729384
Gohir.A07G171900	STY8	Serine/threonine-protein kinase STY8	1.83584	0.750294	0.484606	0.999973	1	0.0870807	0.66313	0.292655	0.730049
Gohir.D11G123700	tas	Protein tas	0.998284	0.594643	0.385335	0.999958	1	-0.489703	-0.45615	0.292506	0.730371
Gohir.D03G114700	COMMD9	COMM domain-containing protein 9	2.44997	0.577629	0.387931	0.991971	1	-0.552753	-0.426886	0.214221	0.730519
Gohir.D04G111700	PBL19	Probable serine/threonine-protein kinase PBL19	1.94041	0.857873	0.466634	0.999999	1	0.485728	0.460493	0.292908	0.730603
Gohir.A02G163900	SCL15	Scarecrow-like protein 15	1.90124	0.872091	0.461085	1	1	0.538412	0.397938	0.292916	0.730782
Gohir.A10G038800	ALG14	UDP-N-acetylglucosamine transferase subunit ALG14 homolog	1.00786	0.63308	0.481316	0.985187	1	-0.347271	0.626037	0.14773	0.730988
Gohir.A09G067300	At3g17430	Probable sugar phosphate/phosphate translocator At3g17430	1.70286	0.628387	0.477119	0.996638	1	-0.36466	0.578716	0.259964	0.731759
Gohir.D13G155600	Immp1l	Mitochondrial inner membrane protease subunit 1	1.8141	0.769817	0.483572	0.999995	1	0.159423	0.651481	0.292868	0.731857
Gohir.D13G167000	RRP6L2	Protein RRP6-like 2	2.30972	0.591422	0.384015	0.995557	1	-0.501638	-0.471039	0.249366	0.731917
Gohir.A13G053900	Prpf4b	Serine/threonine-protein kinase PRP4 homolog	1.81566	0.690448	0.484165	0.999775	1	-0.134686	0.658162	0.290714	0.732005
Gohir.D13G166200	BRF1	Transcription factor IIIB 90 kDa subunit	2.07219	0.620751	0.376154	0.996866	1	-0.392959	-0.559675	0.262199	0.732394
Gohir.D10G101300	At4g01020	ATP-dependent RNA helicase DEAH11, chloroplastic	1.9478	0.646205	0.479668	0.998668	1	-0.298633	0.60746	0.279858	0.732468
Gohir.D05G042600	LOG8	Cytokinin riboside 5'-monophosphate phosphoribohydrolase LOG8	1.42589	0.908039	0.425615	1	1	0.671622	-0.00199328	0.292913	0.732719
Gohir.D13G004100	TGAL1	Transcription factor TGAL1	0.900953	0.647524	0.481191	0.995195	1	-0.293748	0.624635	0.245822	0.732725
Gohir.D02G036800	GRP10	Glycine-rich RNA-binding protein 10	1.95191	0.545204	0.445987	0.988505	1	-0.672905	0.227703	0.180246	0.732897
Gohir.D11G172500	RGA4	Putative disease resistance protein RGA4	1.04387	0.752086	0.484812	0.999997	1	0.0937191	0.665457	0.292883	0.733073
Gohir.D10G127400	POSF21	Probable transcription factor PosF21	1.78833	0.582278	0.381978	0.978706	1	-0.535523	-0.494005	0.0842075	0.733428
Gohir.D11G055300	STOP1	Protein SENSITIVE TO PROTON RHIZOTOXICITY 1	2.63537	0.682398	0.367947	0.999992	1	-0.164519	-0.652206	0.292839	0.733617
Gohir.A11G314800	RH37	DEAD-box ATP-dependent RNA helicase 37	1.42466	0.542728	0.406608	0.98664	1	-0.682082	-0.2163	0.16197	0.733659
Gohir.D03G174500	JMJ706	Lysine-specific demethylase JMJ706	1.58617	0.879932	0.393752	1	1	0.567469	-0.361257	0.292916	0.733708
Gohir.A07G052500	ORC6	Origin of replication complex subunit 6	1.0847	0.825453	0.475879	0.999998	1	0.365591	0.564732	0.292898	0.733736
Gohir.A05G222500	DTX27	Protein DETOXIFICATION 27	1.61715	0.585152	0.388375	0.999988	1	-0.524874	-0.421878	0.292798	0.734305
Gohir.D01G065100	TOR1	Microtubule-associated protein TORTIFOLIA1	1.59216	0.791607	0.481613	0.999999	1	0.24017	0.629387	0.292909	0.734578
Gohir.A09G001800	TTL3	Inactive TPR repeat-containing thioredoxin TTL3	2.07621	0.642381	0.37287	0.999988	1	-0.312806	-0.596699	0.292803	0.734596
Gohir.A06G070700	At4g29420	F-box/LRR-repeat protein At4g29420	1.82824	0.54453	0.4236	0.99952	1	-0.675404	-0.0247119	0.288215	0.734745
Gohir.D05G322200	RCOM_0699480	Glycosyltransferase family 92 protein RCOM_0530710	2.43636	0.795993	0.481064	0.999995	1	0.256423	0.623202	0.29287	0.734784
Gohir.A02G122300	MLN51	Protein MLN51 homolog	2.12328	0.566662	0.459623	0.991261	1	-0.593389	0.381451	0.207265	0.735238
[truncated: 4,378 more rows]

## Sheet: Top100
Gene	Gene.Name	Description	MedianExp	CV	norm_MAD	pcomp	z_CV	z_MAD	z_pcomp	Eudis
[truncated: 100 more rows]

## Sheet: Selected 10
Gene	Gene.Name	Description	Subcellular location	Function
[truncated: 10 more rows]
