# Supplementary material for: Genome wide search to identify reference genes candidates for gene expression analysis in Gossypium hirsutum
Source: BMC Plant Biol. 2019 Sep 14;19:405. doi: 10.1186/s12870-019-1988-3 (PMC6744693; doi:10.1186/s12870-019-1988-3)
Supplement: Supplementary file 5 — Stability analysis of the candidate reference genes using different algorithms. (XLSX 69 kb) [file 12870_2019_1988_MOESM5_ESM.xlsx]

## Sheet: Combined
Ranking of Stability
Table 1
Sl No	Gene	geNorm_rank	geNorm_score(M)	NormFinder_rank	NormFinder_stability	BestKeeper_rank	BestKeeper_correlation	Reffinder_rank	Reffinder_score	Combined rank
1	GHPP2A1	3	1.979	1	0.19	1	0.975	1	1.68179	1.31607
2	TMN5	1	1.571	6	0.59	2	0.968	2	1.86121	2.21336
3	TBL6	1	1.571	3	0.45	6	0.919	3	2.94283	2.71081
4	GhuBQ14	4	2.474	4	0.53	3	0.947	5	3.66284	3.93598
5	At1g65240	5	2.736	2	0.4	5	0.938	6	6	4.16179
6	UTR5B	6	2.881	4	0.53	4	0.94	4	2.9907	4.42673
7	CYP76B6	7	3.888	7	0.72	7	0.699	7	7	7

## Sheet: geNorm
###############################################################
Step 1 :
gene expression stability values M:
GHPP2A1 At1g65240 TBL6 GhuBQ14 UTR5B TMN5 CYP76B6
2.263639 2.693974 2.727460 2.973280 2.975497 3.020374 3.888347
average expression stability M:	2.93465
gene with lowest stability (largest M value):	CYP76B6
Pairwise variation, ( 6 / 7 ):	0.505116
###############################################################
Step 2 :
gene expression stability values M:
GHPP2A1 TBL6 At1g65240 TMN5 GhuBQ14 UTR5B
2.026807 2.402096 2.591801 2.702660 2.715108 2.880579
average expression stability M:	2.55317
gene with lowest stability (largest M value):	UTR5B
Pairwise variation, ( 5 / 6 ):	0.420596
###############################################################
Step 3 :
gene expression stability values M:
GHPP2A1 TBL6 TMN5 GhuBQ14 At1g65240
1.995902 2.217264 2.405332 2.592549 2.736320
average expression stability M:	2.38947
gene with lowest stability (largest M value):	At1g65240
Pairwise variation, ( 4 / 5 ):	0.497354
###############################################################
Step 4 :
gene expression stability values M:
TBL6 TMN5 GHPP2A1 GhuBQ14
1.931736 2.083521 2.144149 2.473563
average expression stability M:	2.15824
gene with lowest stability (largest M value):	GhuBQ14
Pairwise variation, ( 3 / 4 ):	0.55731
###############################################################
Step 5 :
gene expression stability values M:
TBL6 TMN5 GHPP2A1
1.688765 1.861334 1.978666
average expression stability M:	1.84292
gene with lowest stability (largest M value):	GHPP2A1
Pairwise variation, ( 2 / 3 ):	0.608052
###############################################################
Step 6 :
gene expression stability values M:
TMN5 TBL6
1.571433 1.571433
average expression stability M:	1.57143
$ranking
1 1 3 4 5 6 7
"TMN5" "TBL6" "GHPP2A1" "GhuBQ14" "At1g65240" "UTR5B" "CYP76B6"

## Sheet: NormFinder
ene	GroupDif	GroupSD	Stability
GHPP2A1	0.18	0.77	0.19
At1g65240	0.23	1.66	0.4
TBL6	0.54	1.85	0.45
UTR5B	0.23	2.18	0.53
GhuBQ14	0.2	2.16	0.53
TMN5	0.64	2.39	0.59
CYP76B6	1.16	3.44	0.72

## Sheet: BestKeeper
HKG	SD	Correl coeff (r)
GHPP2A1	2.10786	0.975
TMN5	2.09098	0.968
GhuBQ14	2.11943	0.947
UTR5B	2.30852	0.94
At1g65240	2.59455	0.938
TBL6	2.07636	0.919
CYP76B6	2.73895	0.699

## Sheet: Reffinder
Genes	Geomean of ranking values
GHPP2A1	1.32
TMN5	2.21
GhuBQ14	2.45
TBL6	3.34
UTR5B	4.23
At1g65240	6
CYP76B6	7
